# Supplementary material for: The Impact of lncRNAs in Diabetes Mellitus: A Systematic Review and In Silico Analyses
Source: Front Endocrinol (Lausanne). 2021 Mar 19;12:602597. doi: 10.3389/fendo.2021.602597 (PMC8018579; doi:10.3389/fendo.2021.602597)
Supplement: Supplementary file 2 [file Table_2.xlsx]

## Sheet: Plan1
Supplementary Table 2. LncRNAs analyzed in human samples.
lncRNA identity	First author, year	Tissue	Change of expression			623 lncRNAs analyzed in only one study.
ADORA2A-AS1 / ENSG00000178803	Pradas-Juni, M. 2020	Liver from T2DM patients	Down			7 lncRNAs analyzed in two studies;
ALKBH3-AS1 / ENSG00000244926	Pradas-Juni, M. 2020	Liver from T2DM patients	Down			8 lncRNAs analyzed in three or more studies;
APOA1-AS / ENSG00000235910	Pradas-Juni, M. 2020	Liver from T2DM patients	Down
ASO2208	Li, X. 2017	Peripheral blood from T2DM patients	Up
BAZ2B / ENSG00000226266	Pradas-Juni, M. 2020	Liver from T2DM patients	Up			6 lncRNAs consistently* dysregulated in DM samples vs. control groups.
C1QTNF-AS1 / ENSG00000265096	Pradas-Juni, M. 2020	Liver from T2DM patients	Up			* Consistently dysregulated = those lncRNAs with concordant results in 3 or more studies.
C1RL-AS1 / ENSG00000205885	Pradas-Juni, M. 2020	Liver from T2DM patients	Down
C7orf13 / ENSG00000182648	Pradas-Juni, M. 2020	Liver from T2DM patients	Down
CDKN2BAS1/ANRIL	Zhang, L. 2019	Serum from T2DM patients	Up			NI= no information about the change in expression
CDKN2BAS1/ANRIL	Sathishkumar, C. 2018	PBMCs from T2DM patients	Up
CDKN2BAS1/ANRIL	Toraih, E.A. 2019	Plasma from T2DM patients	Up
CRHR1-IT1	Fadista, J. 2014	Pancreatic islets	NI
CRNDE	Fadista, J. 2014	Pancreatic islets	NI
CTBP1-AS2	Erfanian Omidvar M, 2018	PBMCs from T2DM patients	Down
CTD-2270F17.1 / ENSG00000253647	Pradas-Juni, M. 2020	Liver from T2DM patients	Down
CYP1B1-AS1 / ENSG00000232973	Pradas-Juni, M. 2020	Liver from T2DM patients	Down
DANT2 / ENSG00000235244	Pradas-Juni, M. 2020	Liver from T2DM patients	Down
DKFZp779M0652 / ENSG00000205106	Pradas-Juni, M. 2020	Liver from T2DM patients	Up
DLGAP1-AS1	Fadista, J. 2014	Pancreatic islets	NI			Yang, F. 2018a - LncRNA KCNQ1OT1 Mediates Pyroptosis in Diabetic Cardiomyopathy.
DLX6-AS1	Fadista, J. 2014	Pancreatic islets	NI			Yang, F. 2018b - Silencing long non-coding RNA Kcnq1ot1 alleviates pyroptosis and fibrosis in diabetic cardiomyopathy
DNAJC27-AS1 / ENSG00000224165	Pradas-Juni, M. 2020	Liver from T2DM patients	Down
Dnm3os	Das, S. 2018	CD14+ monocytes from T2DM patients	Up
DPYD-AS1 / ENSG00000232878	Pradas-Juni, M. 2020	Liver from T2DM patients	Down
DSG1-AS1 / ENSG00000266729	Pradas-Juni, M. 2020	Liver from T2DM patients	Down
E330013P06	Reddy, MA. 2014	Bone marrow-derived macrophages from T2DM patients	Up
EIF2B5-AS1 / ENSG00000230215	Pradas-Juni, M. 2020	Liver from T2DM patients	Down
ENSG00000166770	Pradas-Juni, M. 2020	Liver from T2DM patients	Up
ENSG00000167046	Pradas-Juni, M. 2020	Liver from T2DM patients	Up
ENSG00000176659	Pradas-Juni, M. 2020	Liver from T2DM patients	Up
ENSG00000176912	Pradas-Juni, M. 2020	Liver from T2DM patients	Up
ENSG00000176984	Pradas-Juni, M. 2020	Liver from T2DM patients	Down
ENSG00000179141	Pradas-Juni, M. 2020	Liver from T2DM patients	Down
ENSG00000179577	Pradas-Juni, M. 2020	Liver from T2DM patients	Down
ENSG00000187229	Pradas-Juni, M. 2020	Liver from T2DM patients	Down
ENSG00000188525	Pradas-Juni, M. 2020	Liver from T2DM patients	Up
ENSG00000188825	Pradas-Juni, M. 2020	Liver from T2DM patients	Down
ENSG00000196634	Pradas-Juni, M. 2020	Liver from T2DM patients	Down
ENSG00000197099	Pradas-Juni, M. 2020	Liver from T2DM patients	Down
ENSG00000203441	Pradas-Juni, M. 2020	Liver from T2DM patients	Down
ENSG00000203643	Pradas-Juni, M. 2020	Liver from T2DM patients	Down
ENSG00000203709	Pradas-Juni, M. 2020	Liver from T2DM patients	Down
ENSG00000204860	Pradas-Juni, M. 2020	Liver from T2DM patients	Up
ENSG00000204960	Pradas-Juni, M. 2020	Liver from T2DM patients	Down
ENSG00000205181	Pradas-Juni, M. 2020	Liver from T2DM patients	Up
ENSG00000205663	Pradas-Juni, M. 2020	Liver from T2DM patients	Up
ENSG00000205664	Pradas-Juni, M. 2020	Liver from T2DM patients	Up
ENSG00000205790	Pradas-Juni, M. 2020	Liver from T2DM patients	Down
ENSG00000205971	Pradas-Juni, M. 2020	Liver from T2DM patients	Down
ENSG00000213373	Pradas-Juni, M. 2020	Liver from T2DM patients	Down
ENSG00000214039	Pradas-Juni, M. 2020	Liver from T2DM patients	Down
ENSG00000214184	Pradas-Juni, M. 2020	Liver from T2DM patients	Down
ENSG00000214870	Pradas-Juni, M. 2020	Liver from T2DM patients	Up
ENSG00000218537	Pradas-Juni, M. 2020	Liver from T2DM patients	Down
ENSG00000222017	Pradas-Juni, M. 2020	Liver from T2DM patients	Down
ENSG00000223387	Pradas-Juni, M. 2020	Liver from T2DM patients	Down
ENSG00000223511	Pradas-Juni, M. 2020	Liver from T2DM patients	Up
ENSG00000223525	Pradas-Juni, M. 2020	Liver from T2DM patients	Down
ENSG00000223634	Pradas-Juni, M. 2020	Liver from T2DM patients	Up
ENSG00000223754	Pradas-Juni, M. 2020	Liver from T2DM patients	Down
ENSG00000223901	Pradas-Juni, M. 2020	Liver from T2DM patients	Down
ENSG00000224043	Pradas-Juni, M. 2020	Liver from T2DM patients	Down
ENSG00000224220	Pradas-Juni, M. 2020	Liver from T2DM patients	Down
ENSG00000224272	Pradas-Juni, M. 2020	Liver from T2DM patients	Down
ENSG00000224596	Pradas-Juni, M. 2020	Liver from T2DM patients	Down
ENSG00000224794	Pradas-Juni, M. 2020	Liver from T2DM patients	Down
ENSG00000224822	Pradas-Juni, M. 2020	Liver from T2DM patients	Down
ENSG00000224943	Pradas-Juni, M. 2020	Liver from T2DM patients	Down
ENSG00000224959	Pradas-Juni, M. 2020	Liver from T2DM patients	Up
ENSG00000225299	Pradas-Juni, M. 2020	Liver from T2DM patients	Down
ENSG00000225855	Pradas-Juni, M. 2020	Liver from T2DM patients	Down
ENSG00000226163	Pradas-Juni, M. 2020	Liver from T2DM patients	Down
ENSG00000226179	Pradas-Juni, M. 2020	Liver from T2DM patients	Down
ENSG00000226200	Pradas-Juni, M. 2020	Liver from T2DM patients	Down
ENSG00000226263	Pradas-Juni, M. 2020	Liver from T2DM patients	Up
ENSG00000226291	Pradas-Juni, M. 2020	Liver from T2DM patients	Down
ENSG00000226899	Pradas-Juni, M. 2020	Liver from T2DM patients	Down
ENSG00000227258	Pradas-Juni, M. 2020	Liver from T2DM patients	Down
ENSG00000227306	Pradas-Juni, M. 2020	Liver from T2DM patients	Down
ENSG00000227527	Pradas-Juni, M. 2020	Liver from T2DM patients	Down
ENSG00000227531	Pradas-Juni, M. 2020	Liver from T2DM patients	Down
ENSG00000227544	Pradas-Juni, M. 2020	Liver from T2DM patients	Up
ENSG00000227589	Pradas-Juni, M. 2020	Liver from T2DM patients	Down
ENSG00000227681	Pradas-Juni, M. 2020	Liver from T2DM patients	Down
ENSG00000227712	Pradas-Juni, M. 2020	Liver from T2DM patients	Down
ENSG00000227719	Pradas-Juni, M. 2020	Liver from T2DM patients	Down
ENSG00000227733	Pradas-Juni, M. 2020	Liver from T2DM patients	Up
ENSG00000227773	Pradas-Juni, M. 2020	Liver from T2DM patients	Down
ENSG00000227959	Pradas-Juni, M. 2020	Liver from T2DM patients	Up
ENSG00000228013	Pradas-Juni, M. 2020	Liver from T2DM patients	Down
ENSG00000228065	Pradas-Juni, M. 2020	Liver from T2DM patients	Down
ENSG00000228271	Pradas-Juni, M. 2020	Liver from T2DM patients	Up
ENSG00000228323	Pradas-Juni, M. 2020	Liver from T2DM patients	Up
ENSG00000228368	Pradas-Juni, M. 2020	Liver from T2DM patients	Down
ENSG00000228434	Pradas-Juni, M. 2020	Liver from T2DM patients	Down
ENSG00000228862	Pradas-Juni, M. 2020	Liver from T2DM patients	Down
ENSG00000228919	Pradas-Juni, M. 2020	Liver from T2DM patients	Up
ENSG00000228923	Pradas-Juni, M. 2020	Liver from T2DM patients	Down
ENSG00000229017	Pradas-Juni, M. 2020	Liver from T2DM patients	Down
ENSG00000229227	Pradas-Juni, M. 2020	Liver from T2DM patients	Down
ENSG00000229393	Pradas-Juni, M. 2020	Liver from T2DM patients	Down
ENSG00000229719	Pradas-Juni, M. 2020	Liver from T2DM patients	Down
ENSG00000229862	Pradas-Juni, M. 2020	Liver from T2DM patients	Down
ENSG00000229893	Pradas-Juni, M. 2020	Liver from T2DM patients	Down
ENSG00000229996	Pradas-Juni, M. 2020	Liver from T2DM patients	Down
ENSG00000230325	Pradas-Juni, M. 2020	Liver from T2DM patients	Down
ENSG00000230435	Pradas-Juni, M. 2020	Liver from T2DM patients	Down
ENSG00000230550	Pradas-Juni, M. 2020	Liver from T2DM patients	Down
ENSG00000230612	Pradas-Juni, M. 2020	Liver from T2DM patients	Down
ENSG00000230731	Pradas-Juni, M. 2020	Liver from T2DM patients	Down
ENSG00000230815	Pradas-Juni, M. 2020	Liver from T2DM patients	Down
ENSG00000230836	Pradas-Juni, M. 2020	Liver from T2DM patients	Down
ENSG00000231013	Pradas-Juni, M. 2020	Liver from T2DM patients	Up
ENSG00000231064	Pradas-Juni, M. 2020	Liver from T2DM patients	Down
ENSG00000231134	Pradas-Juni, M. 2020	Liver from T2DM patients	Down
ENSG00000231420	Pradas-Juni, M. 2020	Liver from T2DM patients	Down
ENSG00000231731	Pradas-Juni, M. 2020	Liver from T2DM patients	Down
ENSG00000231890	Pradas-Juni, M. 2020	Liver from T2DM patients	Down
ENSG00000232283	Pradas-Juni, M. 2020	Liver from T2DM patients	Down
ENSG00000232300	Pradas-Juni, M. 2020	Liver from T2DM patients	Down
ENSG00000232470	Pradas-Juni, M. 2020	Liver from T2DM patients	Down
ENSG00000232518	Pradas-Juni, M. 2020	Liver from T2DM patients	Down
ENSG00000232533	Pradas-Juni, M. 2020	Liver from T2DM patients	Up
ENSG00000232611	Pradas-Juni, M. 2020	Liver from T2DM patients	Down
ENSG00000232667	Pradas-Juni, M. 2020	Liver from T2DM patients	Down
ENSG00000232721	Pradas-Juni, M. 2020	Liver from T2DM patients	Down
ENSG00000233058	Pradas-Juni, M. 2020	Liver from T2DM patients	Down
ENSG00000233340	Pradas-Juni, M. 2020	Liver from T2DM patients	Down
ENSG00000233376	Pradas-Juni, M. 2020	Liver from T2DM patients	Down
ENSG00000233695	Pradas-Juni, M. 2020	Liver from T2DM patients	Up
ENSG00000233817	Pradas-Juni, M. 2020	Liver from T2DM patients	Up
ENSG00000233985	Pradas-Juni, M. 2020	Liver from T2DM patients	Down
ENSG00000234015	Pradas-Juni, M. 2020	Liver from T2DM patients	Down
ENSG00000234427	Pradas-Juni, M. 2020	Liver from T2DM patients	Down
ENSG00000234449	Pradas-Juni, M. 2020	Liver from T2DM patients	Up
ENSG00000234509	Pradas-Juni, M. 2020	Liver from T2DM patients	Down
ENSG00000234665	Pradas-Juni, M. 2020	Liver from T2DM patients	Up
ENSG00000234675	Pradas-Juni, M. 2020	Liver from T2DM patients	Down
ENSG00000234832	Pradas-Juni, M. 2020	Liver from T2DM patients	Down
ENSG00000234938	Pradas-Juni, M. 2020	Liver from T2DM patients	Down
ENSG00000235099	Pradas-Juni, M. 2020	Liver from T2DM patients	Down
ENSG00000235245	Pradas-Juni, M. 2020	Liver from T2DM patients	Down
ENSG00000235381	Pradas-Juni, M. 2020	Liver from T2DM patients	Down
ENSG00000235532	Pradas-Juni, M. 2020	Liver from T2DM patients	Down
ENSG00000235781	Pradas-Juni, M. 2020	Liver from T2DM patients	Down
ENSG00000236039	Pradas-Juni, M. 2020	Liver from T2DM patients	Down
ENSG00000236209	Pradas-Juni, M. 2020	Liver from T2DM patients	Down
ENSG00000236341	Pradas-Juni, M. 2020	Liver from T2DM patients	Down
ENSG00000236345	Pradas-Juni, M. 2020	Liver from T2DM patients	Up
ENSG00000236514	Pradas-Juni, M. 2020	Liver from T2DM patients	Down
ENSG00000236758	Pradas-Juni, M. 2020	Liver from T2DM patients	Down
ENSG00000236924	Pradas-Juni, M. 2020	Liver from T2DM patients	Down
ENSG00000237076	Pradas-Juni, M. 2020	Liver from T2DM patients	Down
ENSG00000237188	Pradas-Juni, M. 2020	Liver from T2DM patients	Down
ENSG00000237371	Pradas-Juni, M. 2020	Liver from T2DM patients	Down
ENSG00000237390	Pradas-Juni, M. 2020	Liver from T2DM patients	Down
ENSG00000237556	Pradas-Juni, M. 2020	Liver from T2DM patients	Down
ENSG00000237768	Pradas-Juni, M. 2020	Liver from T2DM patients	Down
ENSG00000238156	Pradas-Juni, M. 2020	Liver from T2DM patients	Up
ENSG00000240219	Pradas-Juni, M. 2020	Liver from T2DM patients	Down
ENSG00000240859	Pradas-Juni, M. 2020	Liver from T2DM patients	Up
ENSG00000241169	Pradas-Juni, M. 2020	Liver from T2DM patients	Down
ENSG00000241213	Pradas-Juni, M. 2020	Liver from T2DM patients	Down
ENSG00000241754	Pradas-Juni, M. 2020	Liver from T2DM patients	Down
ENSG00000242086	Pradas-Juni, M. 2020	Liver from T2DM patients	Down
ENSG00000242861	Pradas-Juni, M. 2020	Liver from T2DM patients	Down
ENSG00000243368	Pradas-Juni, M. 2020	Liver from T2DM patients	Down
ENSG00000244128	Pradas-Juni, M. 2020	Liver from T2DM patients	Down
ENSG00000244675	Pradas-Juni, M. 2020	Liver from T2DM patients	Down
ENSG00000245080	Pradas-Juni, M. 2020	Liver from T2DM patients	Down
ENSG00000245694	Pradas-Juni, M. 2020	Liver from T2DM patients	Up
ENSG00000245768	Pradas-Juni, M. 2020	Liver from T2DM patients	Down
ENSG00000246790	Pradas-Juni, M. 2020	Liver from T2DM patients	Down
ENSG00000246851	Pradas-Juni, M. 2020	Liver from T2DM patients	Down
ENSG00000246982	Pradas-Juni, M. 2020	Liver from T2DM patients	Down
ENSG00000247134	Pradas-Juni, M. 2020	Liver from T2DM patients	Up
ENSG00000247373	Pradas-Juni, M. 2020	Liver from T2DM patients	Down
ENSG00000247735	Pradas-Juni, M. 2020	Liver from T2DM patients	Down
ENSG00000248029	Pradas-Juni, M. 2020	Liver from T2DM patients	Down
ENSG00000248092	Pradas-Juni, M. 2020	Liver from T2DM patients	Down
ENSG00000248161	Pradas-Juni, M. 2020	Liver from T2DM patients	Down
ENSG00000248242	Pradas-Juni, M. 2020	Liver from T2DM patients	Down
ENSG00000248359	Pradas-Juni, M. 2020	Liver from T2DM patients	Down
ENSG00000248408	Pradas-Juni, M. 2020	Liver from T2DM patients	Down
ENSG00000248458	Pradas-Juni, M. 2020	Liver from T2DM patients	Down
ENSG00000248884	Pradas-Juni, M. 2020	Liver from T2DM patients	Down
ENSG00000248898	Pradas-Juni, M. 2020	Liver from T2DM patients	Down
ENSG00000248975	Pradas-Juni, M. 2020	Liver from T2DM patients	Down
ENSG00000249173	Pradas-Juni, M. 2020	Liver from T2DM patients	Down
ENSG00000249258	Pradas-Juni, M. 2020	Liver from T2DM patients	Down
ENSG00000249352	Pradas-Juni, M. 2020	Liver from T2DM patients	Down
ENSG00000249359	Pradas-Juni, M. 2020	Liver from T2DM patients	Down
ENSG00000249395	Pradas-Juni, M. 2020	Liver from T2DM patients	Down
ENSG00000249588	Pradas-Juni, M. 2020	Liver from T2DM patients	Down
ENSG00000249614	Pradas-Juni, M. 2020	Liver from T2DM patients	Down
ENSG00000249618	Pradas-Juni, M. 2020	Liver from T2DM patients	Up
ENSG00000249684	Pradas-Juni, M. 2020	Liver from T2DM patients	Down
ENSG00000249790	Pradas-Juni, M. 2020	Liver from T2DM patients	Down
ENSG00000250101	Pradas-Juni, M. 2020	Liver from T2DM patients	Down
ENSG00000250141	Pradas-Juni, M. 2020	Liver from T2DM patients	Down
ENSG00000250413	Pradas-Juni, M. 2020	Liver from T2DM patients	Up
ENSG00000250658	Pradas-Juni, M. 2020	Liver from T2DM patients	Down
ENSG00000250696	Pradas-Juni, M. 2020	Liver from T2DM patients	Down
ENSG00000250893	Pradas-Juni, M. 2020	Liver from T2DM patients	Down
ENSG00000250903	Pradas-Juni, M. 2020	Liver from T2DM patients	Down
ENSG00000251161	Pradas-Juni, M. 2020	Liver from T2DM patients	Up
ENSG00000251487	Pradas-Juni, M. 2020	Liver from T2DM patients	Up
ENSG00000251603	Pradas-Juni, M. 2020	Liver from T2DM patients	Down
ENSG00000251637	Pradas-Juni, M. 2020	Liver from T2DM patients	Down
ENSG00000253196	Pradas-Juni, M. 2020	Liver from T2DM patients	Down
ENSG00000253301	Pradas-Juni, M. 2020	Liver from T2DM patients	Up
ENSG00000253666	Pradas-Juni, M. 2020	Liver from T2DM patients	Up
ENSG00000253821	Pradas-Juni, M. 2020	Liver from T2DM patients	Down
ENSG00000253878	Pradas-Juni, M. 2020	Liver from T2DM patients	Up
ENSG00000254042	Pradas-Juni, M. 2020	Liver from T2DM patients	Down
ENSG00000254162	Pradas-Juni, M. 2020	Liver from T2DM patients	Down
ENSG00000254362	Pradas-Juni, M. 2020	Liver from T2DM patients	Down
ENSG00000254485	Pradas-Juni, M. 2020	Liver from T2DM patients	Down
ENSG00000254687	Pradas-Juni, M. 2020	Liver from T2DM patients	Down
ENSG00000254787	Pradas-Juni, M. 2020	Liver from T2DM patients	Up
ENSG00000254826	Pradas-Juni, M. 2020	Liver from T2DM patients	Down
ENSG00000254859	Pradas-Juni, M. 2020	Liver from T2DM patients	Down
ENSG00000254898	Pradas-Juni, M. 2020	Liver from T2DM patients	Down
ENSG00000255270	Pradas-Juni, M. 2020	Liver from T2DM patients	Down
ENSG00000255462	Pradas-Juni, M. 2020	Liver from T2DM patients	Up
ENSG00000255671	Pradas-Juni, M. 2020	Liver from T2DM patients	Down
ENSG00000256020	Pradas-Juni, M. 2020	Liver from T2DM patients	Up
ENSG00000256139	Pradas-Juni, M. 2020	Liver from T2DM patients	Down
ENSG00000256151	Pradas-Juni, M. 2020	Liver from T2DM patients	Down
ENSG00000256287	Pradas-Juni, M. 2020	Liver from T2DM patients	Up
ENSG00000256403	Pradas-Juni, M. 2020	Liver from T2DM patients	Down
ENSG00000256473	Pradas-Juni, M. 2020	Liver from T2DM patients	Down
ENSG00000256560	Pradas-Juni, M. 2020	Liver from T2DM patients	Down
ENSG00000256637	Pradas-Juni, M. 2020	Liver from T2DM patients	Down
ENSG00000256694	Pradas-Juni, M. 2020	Liver from T2DM patients	Down
ENSG00000256969	Pradas-Juni, M. 2020	Liver from T2DM patients	Up
ENSG00000256995	Pradas-Juni, M. 2020	Liver from T2DM patients	Up
ENSG00000257221	Pradas-Juni, M. 2020	Liver from T2DM patients	Up
ENSG00000257345	Pradas-Juni, M. 2020	Liver from T2DM patients	Down
ENSG00000257443	Pradas-Juni, M. 2020	Liver from T2DM patients	Down
ENSG00000257808	Pradas-Juni, M. 2020	Liver from T2DM patients	Down
ENSG00000257894	Pradas-Juni, M. 2020	Liver from T2DM patients	Down
ENSG00000257925	Pradas-Juni, M. 2020	Liver from T2DM patients	Up
ENSG00000257940	Pradas-Juni, M. 2020	Liver from T2DM patients	Up
ENSG00000258082	Pradas-Juni, M. 2020	Liver from T2DM patients	Up
ENSG00000258096	Pradas-Juni, M. 2020	Liver from T2DM patients	Up
ENSG00000258407	Pradas-Juni, M. 2020	Liver from T2DM patients	Up
ENSG00000258460	Pradas-Juni, M. 2020	Liver from T2DM patients	Down
ENSG00000258498	Pradas-Juni, M. 2020	Liver from T2DM patients	Down
ENSG00000258604	Pradas-Juni, M. 2020	Liver from T2DM patients	Down
ENSG00000258623	Pradas-Juni, M. 2020	Liver from T2DM patients	Down
ENSG00000258667	Pradas-Juni, M. 2020	Liver from T2DM patients	Up
ENSG00000258694	Pradas-Juni, M. 2020	Liver from T2DM patients	Down
ENSG00000258744	Pradas-Juni, M. 2020	Liver from T2DM patients	Down
ENSG00000258768	Pradas-Juni, M. 2020	Liver from T2DM patients	Down
ENSG00000259038	Pradas-Juni, M. 2020	Liver from T2DM patients	Up
ENSG00000259291	Pradas-Juni, M. 2020	Liver from T2DM patients	Down
ENSG00000259334	Pradas-Juni, M. 2020	Liver from T2DM patients	Down
ENSG00000259343	Pradas-Juni, M. 2020	Liver from T2DM patients	Down
ENSG00000259418	Pradas-Juni, M. 2020	Liver from T2DM patients	Down
ENSG00000259498	Pradas-Juni, M. 2020	Liver from T2DM patients	Up
ENSG00000259583	Pradas-Juni, M. 2020	Liver from T2DM patients	Up
ENSG00000259594	Pradas-Juni, M. 2020	Liver from T2DM patients	Down
ENSG00000259967	Pradas-Juni, M. 2020	Liver from T2DM patients	Down
ENSG00000259999	Pradas-Juni, M. 2020	Liver from T2DM patients	Down
ENSG00000260236	Pradas-Juni, M. 2020	Liver from T2DM patients	Down
ENSG00000260340	Pradas-Juni, M. 2020	Liver from T2DM patients	Down
ENSG00000260362	Pradas-Juni, M. 2020	Liver from T2DM patients	Down
ENSG00000260528	Pradas-Juni, M. 2020	Liver from T2DM patients	Down
ENSG00000260855	Pradas-Juni, M. 2020	Liver from T2DM patients	Down
ENSG00000260891	Pradas-Juni, M. 2020	Liver from T2DM patients	Down
ENSG00000260923	Pradas-Juni, M. 2020	Liver from T2DM patients	Down
ENSG00000260975	Pradas-Juni, M. 2020	Liver from T2DM patients	Down
ENSG00000261051	Pradas-Juni, M. 2020	Liver from T2DM patients	Up
ENSG00000261058	Pradas-Juni, M. 2020	Liver from T2DM patients	Down
ENSG00000261096	Pradas-Juni, M. 2020	Liver from T2DM patients	Down
ENSG00000261172	Pradas-Juni, M. 2020	Liver from T2DM patients	Up
ENSG00000261200	Pradas-Juni, M. 2020	Liver from T2DM patients	Down
ENSG00000261211	Pradas-Juni, M. 2020	Liver from T2DM patients	Down
ENSG00000261216	Pradas-Juni, M. 2020	Liver from T2DM patients	Down
ENSG00000261275	Pradas-Juni, M. 2020	Liver from T2DM patients	Up
ENSG00000261404	Pradas-Juni, M. 2020	Liver from T2DM patients	Down
ENSG00000261441	Pradas-Juni, M. 2020	Liver from T2DM patients	Up
ENSG00000261469	Pradas-Juni, M. 2020	Liver from T2DM patients	Down
ENSG00000261734	Pradas-Juni, M. 2020	Liver from T2DM patients	Down
ENSG00000261789	Pradas-Juni, M. 2020	Liver from T2DM patients	Down
ENSG00000261816	Pradas-Juni, M. 2020	Liver from T2DM patients	Down
ENSG00000262115	Pradas-Juni, M. 2020	Liver from T2DM patients	Up
ENSG00000262410	Pradas-Juni, M. 2020	Liver from T2DM patients	Down
ENSG00000262881	Pradas-Juni, M. 2020	Liver from T2DM patients	Down
ENSG00000262995	Pradas-Juni, M. 2020	Liver from T2DM patients	Down
ENSG00000263089	Pradas-Juni, M. 2020	Liver from T2DM patients	Down
ENSG00000263466	Pradas-Juni, M. 2020	Liver from T2DM patients	Down
ENSG00000263590	Pradas-Juni, M. 2020	Liver from T2DM patients	Up
ENSG00000263698	Pradas-Juni, M. 2020	Liver from T2DM patients	Down
ENSG00000263904	Pradas-Juni, M. 2020	Liver from T2DM patients	Down
ENSG00000264546	Pradas-Juni, M. 2020	Liver from T2DM patients	Down
ENSG00000264895	Pradas-Juni, M. 2020	Liver from T2DM patients	Down
ENSG00000265743	Pradas-Juni, M. 2020	Liver from T2DM patients	Up
ENSG00000265799	Pradas-Juni, M. 2020	Liver from T2DM patients	Down
ENSG00000266445	Pradas-Juni, M. 2020	Liver from T2DM patients	Down
ENSG00000266602	Pradas-Juni, M. 2020	Liver from T2DM patients	Up
ENSG00000266664	Pradas-Juni, M. 2020	Liver from T2DM patients	Up
ENSG00000267002	Pradas-Juni, M. 2020	Liver from T2DM patients	Down
ENSG00000267196	Pradas-Juni, M. 2020	Liver from T2DM patients	Down
ENSG00000267284	Pradas-Juni, M. 2020	Liver from T2DM patients	Down
ENSG00000267286	Pradas-Juni, M. 2020	Liver from T2DM patients	Down
ENSG00000267325	Pradas-Juni, M. 2020	Liver from T2DM patients	Up
ENSG00000267610	Pradas-Juni, M. 2020	Liver from T2DM patients	Down
ENSG00000267675	Pradas-Juni, M. 2020	Liver from T2DM patients	Up
ENSG00000267726	Pradas-Juni, M. 2020	Liver from T2DM patients	Down
ENSG00000267749	Pradas-Juni, M. 2020	Liver from T2DM patients	Down
ENSG00000267787	Pradas-Juni, M. 2020	Liver from T2DM patients	Down
ENSG00000267868	Pradas-Juni, M. 2020	Liver from T2DM patients	Down
ENSG00000268683	Pradas-Juni, M. 2020	Liver from T2DM patients	Down
ENSG00000268707	Pradas-Juni, M. 2020	Liver from T2DM patients	Up
ENSG00000269044	Pradas-Juni, M. 2020	Liver from T2DM patients	Down
ENSG00000269102	Pradas-Juni, M. 2020	Liver from T2DM patients	Down
ENSG00000269289	Pradas-Juni, M. 2020	Liver from T2DM patients	Up
ENSG00000269353	Pradas-Juni, M. 2020	Liver from T2DM patients	Down
ENSG00000269524	Pradas-Juni, M. 2020	Liver from T2DM patients	Down
ENSG00000269752	Pradas-Juni, M. 2020	Liver from T2DM patients	Down
ENSG00000269976	Pradas-Juni, M. 2020	Liver from T2DM patients	Up
ENSG00000270403	Pradas-Juni, M. 2020	Liver from T2DM patients	Up
ENSG00000270487	Pradas-Juni, M. 2020	Liver from T2DM patients	Down
ENSG00000270607	Pradas-Juni, M. 2020	Liver from T2DM patients	Down
ENSG00000270933	Pradas-Juni, M. 2020	Liver from T2DM patients	Down
ENSG00000270956	Pradas-Juni, M. 2020	Liver from T2DM patients	Down
ENSG00000271420	Pradas-Juni, M. 2020	Liver from T2DM patients	Down
ENSG00000271715	Pradas-Juni, M. 2020	Liver from T2DM patients	Down
ENSG00000271771	Pradas-Juni, M. 2020	Liver from T2DM patients	Down
ENSG00000271806	Pradas-Juni, M. 2020	Liver from T2DM patients	Down
ENSG00000271828	Pradas-Juni, M. 2020	Liver from T2DM patients	Down
ENSG00000271874	Pradas-Juni, M. 2020	Liver from T2DM patients	Down
ENSG00000271916	Pradas-Juni, M. 2020	Liver from T2DM patients	Up
ENSG00000272189	Pradas-Juni, M. 2020	Liver from T2DM patients	Up
ENSG00000272320	Pradas-Juni, M. 2020	Liver from T2DM patients	Down
ENSG00000272430	Pradas-Juni, M. 2020	Liver from T2DM patients	Down
ENSG00000272505	Pradas-Juni, M. 2020	Liver from T2DM patients	Down
ENSG00000272506	Pradas-Juni, M. 2020	Liver from T2DM patients	Down
ENSG00000272555	Pradas-Juni, M. 2020	Liver from T2DM patients	Down
ENSG00000272663	Pradas-Juni, M. 2020	Liver from T2DM patients	Up
ENSG00000272689	Pradas-Juni, M. 2020	Liver from T2DM patients	Down
ENSG00000272732	Pradas-Juni, M. 2020	Liver from T2DM patients	Down
ENSG00000272789	Pradas-Juni, M. 2020	Liver from T2DM patients	Up
ENSG00000272840	Pradas-Juni, M. 2020	Liver from T2DM patients	Down
ENSG00000272909	Pradas-Juni, M. 2020	Liver from T2DM patients	Down
ENSG00000272927	Pradas-Juni, M. 2020	Liver from T2DM patients	Up
ENSG00000272933	Pradas-Juni, M. 2020	Liver from T2DM patients	Up
ENSG00000272970	Pradas-Juni, M. 2020	Liver from T2DM patients	Up
ENSG00000272989	Pradas-Juni, M. 2020	Liver from T2DM patients	Up
ENSG00000273138	Pradas-Juni, M. 2020	Liver from T2DM patients	Down
ENSG00000273142	Pradas-Juni, M. 2020	Liver from T2DM patients	Down
ENSG00000273151	Pradas-Juni, M. 2020	Liver from T2DM patients	Down
ENSG00000273271	Pradas-Juni, M. 2020	Liver from T2DM patients	Down
ENSG00000273295	Pradas-Juni, M. 2020	Liver from T2DM patients	Down
ENSG00000273350	Pradas-Juni, M. 2020	Liver from T2DM patients	Down
ENSG00000273407	Pradas-Juni, M. 2020	Liver from T2DM patients	Down
ENSG00000273437	Pradas-Juni, M. 2020	Liver from T2DM patients	Down
ENSG00000273448	Pradas-Juni, M. 2020	Liver from T2DM patients	Down
ENSG00000273582	Pradas-Juni, M. 2020	Liver from T2DM patients	Down
ENSG00000273669	Pradas-Juni, M. 2020	Liver from T2DM patients	Up
ENSG00000273824	Pradas-Juni, M. 2020	Liver from T2DM patients	Down
ENSG00000273901	Pradas-Juni, M. 2020	Liver from T2DM patients	Down
ENSG00000274080	Pradas-Juni, M. 2020	Liver from T2DM patients	Down
ENSG00000274173	Pradas-Juni, M. 2020	Liver from T2DM patients	Up
ENSG00000274225	Pradas-Juni, M. 2020	Liver from T2DM patients	Down
ENSG00000274354	Pradas-Juni, M. 2020	Liver from T2DM patients	Up
ENSG00000274685	Pradas-Juni, M. 2020	Liver from T2DM patients	Down
ENSG00000274825	Pradas-Juni, M. 2020	Liver from T2DM patients	Down
ENSG00000274827	Pradas-Juni, M. 2020	Liver from T2DM patients	Down
ENSG00000275216	Pradas-Juni, M. 2020	Liver from T2DM patients	Down
ENSG00000275236	Pradas-Juni, M. 2020	Liver from T2DM patients	Down
ENSG00000275294	Pradas-Juni, M. 2020	Liver from T2DM patients	Down
ENSG00000275392	Pradas-Juni, M. 2020	Liver from T2DM patients	Up
ENSG00000275426	Pradas-Juni, M. 2020	Liver from T2DM patients	Down
ENSG00000275438	Pradas-Juni, M. 2020	Liver from T2DM patients	Up
ENSG00000275894	Pradas-Juni, M. 2020	Liver from T2DM patients	Up
ENSG00000275897	Pradas-Juni, M. 2020	Liver from T2DM patients	Down
ENSG00000275995	Pradas-Juni, M. 2020	Liver from T2DM patients	Down
ENSG00000276107	Pradas-Juni, M. 2020	Liver from T2DM patients	Up
ENSG00000276337	Pradas-Juni, M. 2020	Liver from T2DM patients	Down
ENSG00000276403	Pradas-Juni, M. 2020	Liver from T2DM patients	Up
ENSG00000276434	Pradas-Juni, M. 2020	Liver from T2DM patients	Down
ENSG00000276488	Pradas-Juni, M. 2020	Liver from T2DM patients	Down
ENSG00000276651	Pradas-Juni, M. 2020	Liver from T2DM patients	Down
ENSG00000276854	Pradas-Juni, M. 2020	Liver from T2DM patients	Down
ENSG00000276980	Pradas-Juni, M. 2020	Liver from T2DM patients	Down
ENSG00000277020	Pradas-Juni, M. 2020	Liver from T2DM patients	Down
ENSG00000277697	Pradas-Juni, M. 2020	Liver from T2DM patients	Down
ENSG00000278000	Pradas-Juni, M. 2020	Liver from T2DM patients	Down
ENSG00000278192	Pradas-Juni, M. 2020	Liver from T2DM patients	Up
ENSG00000278464	Pradas-Juni, M. 2020	Liver from T2DM patients	Up
ENSG00000279159	Pradas-Juni, M. 2020	Liver from T2DM patients	Down
ENSG00000279217	Pradas-Juni, M. 2020	Liver from T2DM patients	Down
ENSG00000279440	Pradas-Juni, M. 2020	Liver from T2DM patients	Up
ENSG00000279442	Pradas-Juni, M. 2020	Liver from T2DM patients	Down
ENSG00000279548	Pradas-Juni, M. 2020	Liver from T2DM patients	Down
ENSG00000280007	Pradas-Juni, M. 2020	Liver from T2DM patients	Down
ENSG00000280018	Pradas-Juni, M. 2020	Liver from T2DM patients	Down
ENSG00000280191	Pradas-Juni, M. 2020	Liver from T2DM patients	Up
ENSG00000280207	Pradas-Juni, M. 2020	Liver from T2DM patients	Down
ENSG00000280279	Pradas-Juni, M. 2020	Liver from T2DM patients	Down
ENSG00000280384	Pradas-Juni, M. 2020	Liver from T2DM patients	Down
ENSG00000280434	Pradas-Juni, M. 2020	Liver from T2DM patients	Down
ENSG00000280721	Pradas-Juni, M. 2020	Liver from T2DM patients	Up
ENSG00000281538	Pradas-Juni, M. 2020	Liver from T2DM patients	Down
ENSG00000282793	Pradas-Juni, M. 2020	Liver from T2DM patients	Down
ENST00000364558	Pengyu, Z. 2020	Serum from T2DM patients	Up
ENST00000431705.1	Li, X. 2017	Peripheral blood from T2DM patients	Up
ENST00000451350.1	Li, X. 2017	Peripheral blood from T2DM patients	Down
ENST00000506795.1	Li, X. 2017	Peripheral blood from T2DM patients	Up
ENST00000512246.1	Li, X. 2017	Peripheral blood from T2DM patients	Up
ENST00000539163.1	Li, X. 2017	Peripheral blood from T2DM patients	Up
ENST00000550337.1	Li, X. 2017	Peripheral blood from T2DM patients	Up
ENST00000550337.1	Sathishkumar, C. 2018	PBMCs from T2DM patients	Up
ENST00000565382	Pengyu, Z. 2020	Serum from T2DM patients	Down
ENST00000583854.1	Li, X. 2017	Peripheral blood from T2DM patients	Up
ENST00000588058.1	Li, X. 2017	Peripheral blood from T2DM patients	Up
ENST00000588707.1	Ma, Q. 2019	PBMCs from T2DM patients	Down
ENST00000608916	Pengyu, Z. 2020	Serum from T2DM patients	Up
FLJ22447 / ENSG00000232774	Pradas-Juni, M. 2020	Liver from T2DM patients	Down
FZD10-AS1	Fadista, J. 2014	Pancreatic islets	NI
Gas5	Carter, G. 2015	Serum from T2DM patients	Down
Gas5	Esguerra, JLS. 2020	Islets from T2DM patients	Up
Gas5	Fawzy, MS. 2020	Plasma from T2DM patients	Down
Gas5	Sathishkumar, C. 2018	PBMCs from T2DM patients	Up
GDNF-AS1 / ENSG00000248587	Pradas-Juni, M. 2020	Liver from T2DM patients	Up
H19	Cheng, X. 2019	Peripheral blood from DM patients	Up
H19	Fawzy, MS. 2020	Plasma from T2DM patients	Up
H19	Gao, Y. 2014	Muscle from T2DM patients	Down
HAS2-AS1	Fadista, J. 2014	Pancreatic islets	NI
HCG27_201	Saeidi, L. 2018	PBMCs from T2DM patients	Down
HCP5 / ENSG00000206337	Pradas-Juni, M. 2020	Liver from T2DM patients	Up
HI-LNC1107	Akerman, I. 2017	Islets from T2DM patients	Down
HI-LNC2346	Akerman, I. 2017	Islets from T2DM patients	Down
HI-LNC2579	Akerman, I. 2017	Islets from T2DM patients	Down
HI-LNC2634	Akerman, I. 2017	Islets from T2DM patients	Down
HI-LNC2867	Akerman, I. 2017	Islets from T2DM patients	Down
HI-LNC2972	Akerman, I. 2017	Islets from T2DM patients	Down
HI-LNC3113	Akerman, I. 2017	Islets from T2DM patients	Down
HI-LNC3613	Akerman, I. 2017	Islets from T2DM patients	Down
HI-LNC4105	Akerman, I. 2017	Islets from T2DM patients	Down
HI-LNC45	Morán, I. 2012.	Islets from T2DM patients	Down
HI-LNC4554	Akerman, I. 2017	Islets from T2DM patients	Down
HI-LNC4564	Akerman, I. 2017	Islets from T2DM patients	Down
HI-LNC4567	Akerman, I. 2017	Islets from T2DM patients	Down
HI-LNC683	Akerman, I. 2017	Islets from T2DM patients	Down
HI-LNC71/PLUTO	Akerman, I. 2017	Islets from T2DM patients	Down
HI-LNC71/PLUTO	Sathishkumar, C. 2018	PBMCs from T2DM patients	Up
HI-LNC780	Akerman, I. 2017	Islets from T2DM patients	Down
HI-LNC79	Akerman, I. 2017	Islets from T2DM patients	Down
HIPK1-AS1 / ENSG00000235527	Pradas-Juni, M. 2020	Liver from T2DM patients	Down
Hotair	Li, M. 2018	Liver from T2DM patients	Up
Hotair	Sathishkumar, C. 2018	PBMCs from T2DM patients	Up
Hotair	Shaker, OG. 2018	Blood from T2DM patients	Up
HRAT92 / ENSG00000223855	Pradas-Juni, M. 2020	Liver from T2DM patients	Up
HS1BP3-IT1 / ENSG00000231948	Pradas-Juni, M. 2020	Liver from T2DM patients	Up
HTR2A-AS1 / ENSG00000224517	Pradas-Juni, M. 2020	Liver from T2DM patients	Down
IGF2-AS / ENSG00000099869	Pradas-Juni, M. 2020	Liver from T2DM patients	Down
ITGB2-AS1 / ENSG00000227039	Pradas-Juni, M. 2020	Liver from T2DM patients	Up
JAKMIP2-AS1 / ENSG00000280780	Pradas-Juni, M. 2020	Liver from T2DM patients	Down
KCNMA1-AS2 / ENSG00000225497	Pradas-Juni, M. 2020	Liver from T2DM patients	Down
Kcnq1ot1	Morán, I. 2012.	Islets from T2DM patients	Up
Kcnq1ot1	Yang, F. 2018a	Serum from DM patients	Up
Kcnq1ot1	Yang, F. 2018b	Serum from DM patients	Up
KCTD21-AS1 / ENSG00000246174	Pradas-Juni, M. 2020	Liver from T2DM patients	Down
KRTAP5-AS1 / ENSG00000233930	Pradas-Juni, M. 2020	Liver from T2DM patients	Up
LET	Sathishkumar, C. 2018	PBMCs from T2DM patients	Up
LINC00035	Fadista, J. 2014	Pancreatic islets	NI
LINC00239	Fadista, J. 2014	Pancreatic islets	NI
LINC00240 / ENSG00000224843	Pradas-Juni, M. 2020	Liver from T2DM patients	Down
LINC00313 / ENSG00000185186	Pradas-Juni, M. 2020	Liver from T2DM patients	Up
LINC00399 / ENSG00000229792	Pradas-Juni, M. 2020	Liver from T2DM patients	Down
LINC00479	Fadista, J. 2014	Pancreatic islets	NI
LINC00485 / ENSG00000258169	Pradas-Juni, M. 2020	Liver from T2DM patients	Down
LINC00524 / ENSG00000259023	Pradas-Juni, M. 2020	Liver from T2DM patients	Down
LINC00528 / ENSG00000269220	Pradas-Juni, M. 2020	Liver from T2DM patients	Up
LINC00540 / ENSG00000276476	Pradas-Juni, M. 2020	Liver from T2DM patients	Up
LINC00562 / ENSG00000260388	Pradas-Juni, M. 2020	Liver from T2DM patients	Down
LINC00574 / ENSG00000231690	Pradas-Juni, M. 2020	Liver from T2DM patients	Down
LINC00589 / ENSG00000251191	Pradas-Juni, M. 2020	Liver from T2DM patients	Up
LINC00896 / ENSG00000236499	Pradas-Juni, M. 2020	Liver from T2DM patients	Up
LINC00960 / ENSG00000242516	Pradas-Juni, M. 2020	Liver from T2DM patients	Up
Linc00994	Mansoori, Z. 2018	PBMCs from T2DM patients	Down
LINC01018 / ENSG00000250056	Pradas-Juni, M. 2020	Liver from T2DM patients	Down
LINC01126 / ENSG00000279873	Pradas-Juni, M. 2020	Liver from T2DM patients	Down
LINC01410 / ENSG00000238113	Pradas-Juni, M. 2020	Liver from T2DM patients	Up
LINC01441 / ENSG00000224008	Pradas-Juni, M. 2020	Liver from T2DM patients	Down
LINC01443 / ENSG00000266554	Pradas-Juni, M. 2020	Liver from T2DM patients	Down
LINC01561 / ENSG00000177234	Pradas-Juni, M. 2020	Liver from T2DM patients	Up
LINC01569 / ENSG00000262468	Pradas-Juni, M. 2020	Liver from T2DM patients	Down
LINC01609 / ENSG00000253103	Pradas-Juni, M. 2020	Liver from T2DM patients	Down
Linc0523	Mansoori, Z. 2018	PBMCs from T2DM patients	Down
Lincp21	Sathishkumar, C. 2018	PBMCs from T2DM patients	Up
Lnc PINT	Zha, T. 2019	Plasma from T2DM patients	Down
LncRNA PRINS	Jiao, H. 2019	Serum from DM patients	Up
LncRNAp3134	Ruan, Y. 2018	Blood from T2DM patients	Up
LncRNAp3134	Ruan, Y. 2018	Exosome serum from T2DM patients	Up
LOC100129175 / ENSG00000224090	Pradas-Juni, M. 2020	Liver from T2DM patients	Down
LOC100130111 / ENSG00000256802	Pradas-Juni, M. 2020	Liver from T2DM patients	Up
LOC100130417 / ENSG00000223764	Pradas-Juni, M. 2020	Liver from T2DM patients	Up
LOC100131635 / ENSG00000228804	Pradas-Juni, M. 2020	Liver from T2DM patients	Down
LOC100133286 / ENSG00000230212	Pradas-Juni, M. 2020	Liver from T2DM patients	Down
LOC100133985	Fadista, J. 2014	Pancreatic islets	NI
LOC100288846 / ENSG00000258940	Pradas-Juni, M. 2020	Liver from T2DM patients	Down
LOC100506082 / ENSG00000254480	Pradas-Juni, M. 2020	Liver from T2DM patients	Down
LOC100506085 / ENSG00000248319	Pradas-Juni, M. 2020	Liver from T2DM patients	Down
LOC100506585 / ENSG00000233038	Pradas-Juni, M. 2020	Liver from T2DM patients	Up
LOC100507053 / ENSG00000246090	Pradas-Juni, M. 2020	Liver from T2DM patients	Down
LOC100996286 / ENSG00000245954	Pradas-Juni, M. 2020	Liver from T2DM patients	Up
LOC101927124 / ENSG00000250365	Pradas-Juni, M. 2020	Liver from T2DM patients	Down
LOC101927138 / ENSG00000227599	Pradas-Juni, M. 2020	Liver from T2DM patients	Down
LOC101927587 / ENSG00000233008	Pradas-Juni, M. 2020	Liver from T2DM patients	Down
LOC101927653 / ENSG00000257259	Pradas-Juni, M. 2020	Liver from T2DM patients	Up
LOC101927683 / ENSG00000236497	Pradas-Juni, M. 2020	Liver from T2DM patients	Down
LOC101927746 / ENSG00000232445	Pradas-Juni, M. 2020	Liver from T2DM patients	Down
LOC101927768 / ENSG00000228624	Pradas-Juni, M. 2020	Liver from T2DM patients	Up
LOC101927815 / ENSG00000254319	Pradas-Juni, M. 2020	Liver from T2DM patients	Down
LOC101927843 / ENSG00000233215	Pradas-Juni, M. 2020	Liver from T2DM patients	Down
LOC101927907 / ENSG00000234653	Pradas-Juni, M. 2020	Liver from T2DM patients	Down
LOC101928137 / ENSG00000258123	Pradas-Juni, M. 2020	Liver from T2DM patients	Down
LOC101928651 / ENSG00000248529	Pradas-Juni, M. 2020	Liver from T2DM patients	Up
LOC101928694 / ENSG00000259293	Pradas-Juni, M. 2020	Liver from T2DM patients	Down
LOC101928731 / ENSG00000258274	Pradas-Juni, M. 2020	Liver from T2DM patients	Down
LOC101928737 / ENSG00000260750	Pradas-Juni, M. 2020	Liver from T2DM patients	Down
LOC101928782 / ENSG00000224865	Pradas-Juni, M. 2020	Liver from T2DM patients	Down
LOC101928791 / ENSG00000258826	Pradas-Juni, M. 2020	Liver from T2DM patients	Down
LOC101928880 / ENSG00000260420	Pradas-Juni, M. 2020	Liver from T2DM patients	Down
LOC101928947 / ENSG00000264968	Pradas-Juni, M. 2020	Liver from T2DM patients	Down
LOC101929384 / ENSG00000256577	Pradas-Juni, M. 2020	Liver from T2DM patients	Down
LOC101929415 / ENSG00000254254	Pradas-Juni, M. 2020	Liver from T2DM patients	Down
LOC101929475 / ENSG00000229656	Pradas-Juni, M. 2020	Liver from T2DM patients	Up
LOC101929592 / ENSG00000229444	Pradas-Juni, M. 2020	Liver from T2DM patients	Down
LOC101929710 / ENSG00000251314	Pradas-Juni, M. 2020	Liver from T2DM patients	Down
LOC101930100 / ENSG00000278932	Pradas-Juni, M. 2020	Liver from T2DM patients	Down
LOC101930452 / ENSG00000260423	Pradas-Juni, M. 2020	Liver from T2DM patients	Up
LOC102546228 / ENSG00000248107	Pradas-Juni, M. 2020	Liver from T2DM patients	Down
LOC102723493 / ENSG00000259347	Pradas-Juni, M. 2020	Liver from T2DM patients	Down
LOC102724058 / ENSG00000236107	Pradas-Juni, M. 2020	Liver from T2DM patients	Down
LOC102724190 / ENSG00000258819	Pradas-Juni, M. 2020	Liver from T2DM patients	Down
LOC102724913 / ENSG00000265352	Pradas-Juni, M. 2020	Liver from T2DM patients	Down
LOC102724927 / ENSG00000262185	Pradas-Juni, M. 2020	Liver from T2DM patients	Down
LOC102724933 / ENSG00000258171	Pradas-Juni, M. 2020	Liver from T2DM patients	Down
LOC105370489 / ENSG00000258843	Pradas-Juni, M. 2020	Liver from T2DM patients	Up
LOC105370792 / ENSG00000174171	Pradas-Juni, M. 2020	Liver from T2DM patients	Up
LOC105372751 / ENSG00000237484	Pradas-Juni, M. 2020	Liver from T2DM patients	Down
LOC105374524 / ENSG00000248837	Pradas-Juni, M. 2020	Liver from T2DM patients	Down
LOC105378405 / ENSG00000227896	Pradas-Juni, M. 2020	Liver from T2DM patients	Down
LOC105379695 / ENSG00000272273	Pradas-Juni, M. 2020	Liver from T2DM patients	Up
LOC116437	Fadista, J. 2014	Pancreatic islets	NI
LOC151475 / ENSG00000226125	Pradas-Juni, M. 2020	Liver from T2DM patients	Down
LOC283177	Fadista, J. 2014	Pancreatic islets	NI
LOC283575 / ENSG00000246548	Pradas-Juni, M. 2020	Liver from T2DM patients	Down
LOC643623 / ENSG00000224506	Pradas-Juni, M. 2020	Liver from T2DM patients	Down
LY86_AS1	Saeidi, L. 2018	PBMCs from T2DM patients	Down
MALAT1	Liu, SX. 2019	Serum from T2DM patients	Up
MALAT1	Luo, L. 2018	PBMCs from T2DM patients	Up
MALAT1	Sathishkumar, C. 2018	PBMCs from T2DM patients	Up
MALAT1	Shaker, OG. 2018	Blood from T2DM patients	Up
MALAT1	Toraih, E.A. 2019	Plasma from T2DM patients	Up
MANEA-AS1 / ENSG00000261366	Pradas-Juni, M. 2020	Liver from T2DM patients	Down
MEG3	Kameswaran, V. 2014	Islets from T2DM patients	Down
MEG3	Luo, L. 2018	PBMCs from T2DM patients	Down
MEG3	Sathishkumar, C. 2018	PBMCs from T2DM patients	Up
MEG3	Zhang, D. 2018	Serum from DM patients	Down
Miat	De Gonzalo-Calvo, 2016	Serum from T2DM patients	Up
Miat	Sathishkumar, C. 2018	PBMCs from T2DM patients	Up
Miat	Toraih, E.A. 2019	Plasma from T2DM patients	Up
MIR2052HG / ENSG00000254349	Pradas-Juni, M. 2020	Liver from T2DM patients	Down
MIR4500HG / ENSG00000228824	Pradas-Juni, M. 2020	Liver from T2DM patients	Down
MIR503HG / ENSG00000223749	Pradas-Juni, M. 2020	Liver from T2DM patients	Up
MIR600HG	Fadista, J. 2014	Pancreatic islets	NI
MRPL23-AS1 / ENSG00000226416	Pradas-Juni, M. 2020	Liver from T2DM patients	Down
MTHFS / ENSG00000261229	Pradas-Juni, M. 2020	Liver from T2DM patients	Down
n324738	Wang, X. 2017	Peripheral blood from T2DM patients	Down
n325222	Wang, X. 2017	Peripheral blood from T2DM patients	Down
n325643	Wang, X. 2017	Peripheral blood from T2DM patients	Down
n325833	Wang, X. 2017	Peripheral blood from T2DM patients	Down
n326353	Wang, X. 2017	Peripheral blood from T2DM patients	Up
n333279	Wang, X. 2017	Peripheral blood from T2DM patients	Up
n335556	Wang, X. 2017	Peripheral blood from T2DM patients	Up
n335556	Wang, X. 2020	Peripheral blood from T2DM patients	Up
n336109	Wang, X. 2017	Peripheral blood from T2DM patients	Up
n336109	Wang, X. 2020	Peripheral blood from T2DM patients	Up
n336302	Wang, X. 2017	Peripheral blood from T2DM patients	Up
n336551	Wang, X. 2017	Peripheral blood from T2DM patients	Down
n336823	Wang, X. 2017	Peripheral blood from T2DM patients	Down
n337573	Wang, X. 2017	Peripheral blood from T2DM patients	Down
n338909	Wang, X. 2017	Peripheral blood from T2DM patients	Down
n341012	Wang, X. 2017	Peripheral blood from T2DM patients	Down
n341216	Wang, X. 2017	Peripheral blood from T2DM patients	Up
n341270	Wang, X. 2017	Peripheral blood from T2DM patients	Up
n341520	Wang, X. 2017	Peripheral blood from T2DM patients	Down
n341587	Wang, X. 2017	Peripheral blood from T2DM patients	Up
n341903	Wang, X. 2017	Peripheral blood from T2DM patients	Up
n341954	Wang, X. 2017	Peripheral blood from T2DM patients	Up
n342270	Wang, X. 2017	Peripheral blood from T2DM patients	Down
n342324	Wang, X. 2017	Peripheral blood from T2DM patients	Up
n342443	Wang, X. 2017	Peripheral blood from T2DM patients	Down
n342476	Wang, X. 2017	Peripheral blood from T2DM patients	Down
n342533	Wang, X. 2017	Peripheral blood from T2DM patients	Up
n342533	Wang, X. 2020	Peripheral blood from T2DM patients	Up
n344987	Wang, X. 2017	Peripheral blood from T2DM patients	Down
n346259	Wang, X. 2017	Peripheral blood from T2DM patients	Up
n384014	Wang, X. 2017	Peripheral blood from T2DM patients	Up
n384561	Wang, X. 2017	Peripheral blood from T2DM patients	Up
n385322	Wang, X. 2017	Peripheral blood from T2DM patients	Up
n385775	Wang, X. 2017	Peripheral blood from T2DM patients	Up
n405950	Wang, X. 2017	Peripheral blood from T2DM patients	Up
n406639	Wang, X. 2017	Peripheral blood from T2DM patients	Up
n409152	Wang, X. 2017	Peripheral blood from T2DM patients	Down
n409772	Wang, X. 2017	Peripheral blood from T2DM patients	Up
n410159	Wang, X. 2017	Peripheral blood from T2DM patients	Down
n410510	Wang, X. 2017	Peripheral blood from T2DM patients	Up
NAV2-AS5 / ENSG00000255043	Pradas-Juni, M. 2020	Liver from T2DM patients	Down
NBR2	Sathishkumar, C. 2018	PBMCs from T2DM patients	Up
NCOA7-AS1 / ENSG00000232131	Pradas-Juni, M. 2020	Liver from T2DM patients	Down
NORAD	Wan, W. 2020	Serum from T2DM patients	Up
Panda	Sathishkumar, C. 2018	PBMCs from T2DM patients	Up
PCAT4 / ENSG00000251321	Pradas-Juni, M. 2020	Liver from T2DM patients	Down
PCAT6 / ENSG00000228288	Pradas-Juni, M. 2020	Liver from T2DM patients	Down
PKI55	Fadista, J. 2014	Pancreatic islets	NI
PRKX-AS1 / ENSG00000236188	Pradas-Juni, M. 2020	Liver from T2DM patients	Up
PSORS1C3 / ENSG00000204528	Pradas-Juni, M. 2020	Liver from T2DM patients	Up
PVT1	Wang, W. 2018	Blood from DM patients	Up
PVT1	Toraih, E.A. 2019	Plasma from T2DM patients	Up
RAB30-AS1 / ENSG00000246067	Pradas-Juni, M. 2020	Liver from T2DM patients	Down
RDH10-AS1 / ENSG00000250295	Pradas-Juni, M. 2020	Liver from T2DM patients	Down
ROIT	Zhang, FF. 2020	Serum from T2DM patients	Down
RPL34-AS1 / ENSG00000234492	Pradas-Juni, M. 2020	Liver from T2DM patients	Down
RRS1-AS1 / ENSG00000246145	Pradas-Juni, M. 2020	Liver from T2DM patients	Down
SALRNA1	Sathishkumar, C. 2018	PBMCs from T2DM patients	Down
SCGB1B2P / ENSG00000268751	Pradas-Juni, M. 2020	Liver from T2DM patients	Down
SENCR / ENSG00000254703	Pradas-Juni, M. 2020	Liver from T2DM patients	Up
SLC6A1-AS1 / ENSG00000232287	Pradas-Juni, M. 2020	Liver from T2DM patients	Down
SMIM2-IT1 / ENSG00000235285	Pradas-Juni, M. 2020	Liver from T2DM patients	Down
SNAI3-AS1 / ENSG00000260630	Pradas-Juni, M. 2020	Liver from T2DM patients	Down
SNHG17	Mohamadi, M. 2019	PBMCs from T2DM patients	Down
SNHG5	Fadista, J. 2014	Pancreatic islets	NI
SNHG8	Fadista, J. 2014	Pancreatic islets	NI
ST7-AS2 / ENSG00000226367	Pradas-Juni, M. 2020	Liver from T2DM patients	Down
TCONS_00000886	Li, X. 2017	Peripheral blood from T2DM patients	Up
TCONS_00004187	Ma, Q. 2019	PBMCs from T2DM patients	Down
TCONS_00007244	Li, X. 2017	Peripheral blood from T2DM patients	Up
TCONS_00024610	Li, X. 2017	Peripheral blood from T2DM patients	Up
TDRG1	Fadista, J. 2014	Pancreatic islets	NI
THRIL	Sathishkumar, C. 2018	PBMCs from T2DM patients	Down
TMEM92-AS1 / ENSG00000251179	Pradas-Juni, M. 2020	Liver from T2DM patients	Up
TMEM9B-AS1 / ENSG00000254860	Pradas-Juni, M. 2020	Liver from T2DM patients	Down
TPRG1-AS1 / ENSG00000234076	Pradas-Juni, M. 2020	Liver from T2DM patients	Up
TTC28AS1	Mohamadi, M. 2019	PBMCs from T2DM patients	Down
uc.167+	Li, X. 2017	Peripheral blood from T2DM patients	Up
uc011fnr.2	Li, X. 2017	Peripheral blood from T2DM patients	Down
uc011llp.1	Li, X. 2017	Peripheral blood from T2DM patients	Down
uc011mfi.2	De Gonzalo-Calvo, 2016	Serum from T2DM patients	Down
uc022bqu.1	De Gonzalo-Calvo, 2016	Serum from T2DM patients	Down
uc022bqw.1	De Gonzalo-Calvo, 2016	Serum from T2DM patients	Down
VIM-AS1	Erfanian Omidvar M, 2018	PBMCs from T2DM patients	Down
Xist	Sathishkumar, C. 2018	PBMCs from T2DM patients	Up
XR_242704.2	Li, X. 2017	Peripheral blood from T2DM patients	Up
XR_427389.1	Li, X. 2017	Peripheral blood from T2DM patients	Up
ZNF337-AS1 / ENSG00000213742	Pradas-Juni, M. 2020	Liver from T2DM patients	Down
ZNF350-AS1 / ENSG00000269235	Pradas-Juni, M. 2020	Liver from T2DM patients	Down
ZNF385D-AS1 / ENSG00000225542	Pradas-Juni, M. 2020	Liver from T2DM patients	Up
β-linc3	Motterle, A. 2017	Islets from T2DM patients	Down
