# Supplementary material for: The Impact of lncRNAs in Diabetes Mellitus: A Systematic Review and In Silico Analyses
Source: Front Endocrinol (Lausanne). 2021 Mar 19;12:602597. doi: 10.3389/fendo.2021.602597 (PMC8018579; doi:10.3389/fendo.2021.602597)
Supplement: Supplementary file 3 [file Table_3.xlsx]

## Sheet: Plan1
Supplementary Table 3. Target genes of the consistently dysregulated lncRNAs in DM patients
lncRNA	Target	Gene type
ANRIL	ABCB1	protein coding
ANRIL	ABCC1	protein coding
ANRIL	ABCC2	protein coding
ANRIL	ADIPOR1	protein coding
ANRIL	CARD8	protein coding
ANRIL	CDKN1A	protein coding
ANRIL	CDKN2B	protein coding
ANRIL	KLF2	protein coding
ANRIL	MIR122	protein coding
ANRIL	MIR125A	protein coding
ANRIL	MIR199A1	miRNA
ANRIL	MIRLET7A1	miRNA
ANRIL	MYC	miRNA
ANRIL	SMAD2	miRNA
ANRIL	SMAD7	protein coding
ANRIL	SOX2	protein coding
ANRIL	TGFB1	protein coding
ANRIL	TMEM258	protein coding
ANRIL	VAMP3	protein coding
ANRIL	VEGFA	protein coding
HOTAIR	ABCC1	protein coding
HOTAIR	ADAMTS5	protein coding
HOTAIR	AKT1	protein coding
HOTAIR	ANGPT2	protein coding
HOTAIR	AR	protein coding
HOTAIR	ARID4A	protein coding
HOTAIR	BCL2	protein coding
HOTAIR	C22ORF28	protein coding
HOTAIR	CACNA1C	protein coding
HOTAIR	CASP3	protein coding
HOTAIR	CAV1	protein coding
HOTAIR	CCNE1	protein coding
HOTAIR	CD82	protein coding
HOTAIR	CDH1	protein coding
HOTAIR	CDKN1A	protein coding
HOTAIR	DNMT1	protein coding
HOTAIR	E7	protein coding
HOTAIR	eIF4AIII	protein coding
HOTAIR	ERBB2	protein coding
HOTAIR	EZH2	protein coding
HOTAIR	FASN	protein coding
HOTAIR	FMRP	protein coding
HOTAIR	FUS	protein coding
HOTAIR	HIF1A	protein coding
HOTAIR	hnRNPC	protein coding
HOTAIR	HOXA5	protein coding
HOTAIR	HuR	protein coding
HOTAIR	IGF2BP1	protein coding
HOTAIR	IGF2BP2	protein coding
HOTAIR	IGF2BP3	protein coding
HOTAIR	LAMB3	protein coding
HOTAIR	LAMC2	protein coding
HOTAIR	LIN28A	protein coding
HOTAIR	LIN28B	protein coding
HOTAIR	MAPK8	protein coding
HOTAIR	MMP1	protein coding
HOTAIR	MMP3	protein coding
HOTAIR	MMP9	protein coding
HOTAIR	PTEN	protein coding
HOTAIR	PUM2	protein coding
HOTAIR	QKI	protein coding
HOTAIR	RB1	protein coding
HOTAIR	RBM38	protein coding
HOTAIR	RN7SKP80	misc RNA
HOTAIR	RN7SKP9	misc RNA
HOTAIR	RUNX3	protein coding
HOTAIR	SETD2	protein coding
HOTAIR	SIRT1	protein coding
HOTAIR	SNAI1	protein coding
HOTAIR	TJP1	protein coding
HOTAIR	TNFRSF10B	protein coding
HOTAIR	TP53	protein coding
HOTAIR	TWIST1	protein coding
HOTAIR	U2AF65	protein coding
HOTAIR	UPF1	protein coding
HOTAIR	VEGFA	protein coding
HOTAIR	WIF1	protein coding
HOTAIR	ZC3H7B	protein coding
HOTAIR	ZEB1	protein coding
KCNQ1OT1	ABCB1	protein coding
KCNQ1OT1	AC010186.4	processed transcript
KCNQ1OT1	AC025627.3	processed pseudogene
KCNQ1OT1	AC026471.1	antisense
KCNQ1OT1	AC044810.1	processed pseudogene
KCNQ1OT1	AC079949.1	miRNA
KCNQ1OT1	AD000090.1	antisense
KCNQ1OT1	ADAT1	protein coding
KCNQ1OT1	ADIPOR1	protein coding
KCNQ1OT1	AL355315.1	protein coding
KCNQ1OT1	AL359915.2	antisense
KCNQ1OT1	ALDOA	protein coding
KCNQ1OT1	ANKS6	protein coding
KCNQ1OT1	ANXA7	protein coding
KCNQ1OT1	ARL17A	protein coding
KCNQ1OT1	ARPC4-TTLL3	protein coding
KCNQ1OT1	Asp_tRNA	tRNA
KCNQ1OT1	ATXN7	protein coding
KCNQ1OT1	BCLAF1	protein coding
KCNQ1OT1	CHD4	protein coding
KCNQ1OT1	DGCR8	protein coding
KCNQ1OT1	DPM2	protein coding
KCNQ1OT1	DUSP3	protein coding
KCNQ1OT1	EEF1A1P29	processed pseudogene
KCNQ1OT1	EIF2AK2	protein coding
KCNQ1OT1	EIF4H	protein coding
KCNQ1OT1	EPC1	protein coding
KCNQ1OT1	FAM122A	protein coding
KCNQ1OT1	FNTA	protein coding
KCNQ1OT1	FUS	protein coding
KCNQ1OT1	GGA1	protein coding
KCNQ1OT1	GGA2	protein coding
KCNQ1OT1	GNB1	protein coding
KCNQ1OT1	HACE1	protein coding
KCNQ1OT1	HECTD4	protein coding
KCNQ1OT1	HMGB2	protein coding
KCNQ1OT1	HNRNPL	protein coding
KCNQ1OT1	HOXA9	protein coding
KCNQ1OT1	HSP90B1	protein coding
KCNQ1OT1	KIF1B	protein coding
KCNQ1OT1	LIG3	protein coding
KCNQ1OT1	LUC7L3	protein coding
KCNQ1OT1	MAP2K7	protein coding
KCNQ1OT1	MAP3K2	protein coding
KCNQ1OT1	MIR424	miRNA
KCNQ1OT1	miR504	miRNA
KCNQ1OT1	MRRF	protein coding
KCNQ1OT1	MT-ND1	protein coding
KCNQ1OT1	MTRNR2L8	protein coding
KCNQ1OT1	MT-TL1	Mt_tRNA
KCNQ1OT1	MT-TV	Mt_tRNA
KCNQ1OT1	NCAPG2	protein coding
KCNQ1OT1	NR2F1	protein coding
KCNQ1OT1	NUMB	protein coding
KCNQ1OT1	PAPD5	protein coding
KCNQ1OT1	PDCD6IPP2	transcribed unprocessed pseudogene
KCNQ1OT1	PGLS	protein coding
KCNQ1OT1	PI4K2A	protein coding
KCNQ1OT1	PLCG2	protein coding
KCNQ1OT1	PPIF	protein coding
KCNQ1OT1	PPME1	protein coding
KCNQ1OT1	RAC3	protein coding
KCNQ1OT1	RF00019	misc RNA
KCNQ1OT1	RIC8A	protein coding
KCNQ1OT1	RMRP	lincRNA
KCNQ1OT1	RN7SKP50	misc RNA
KCNQ1OT1	RNA18N5	rRNA
KCNQ1OT1	RNA28S5	rRNA
KCNQ1OT1	RP13-996F3.3	pseudogene
KCNQ1OT1	RPL38	protein coding
KCNQ1OT1	RRP1B	protein coding
KCNQ1OT1	SARAF	protein coding
KCNQ1OT1	SBF1	protein coding
KCNQ1OT1	SDR39U1	protein coding
KCNQ1OT1	SEC31A	protein coding
KCNQ1OT1	SEPT8	protein coding
KCNQ1OT1	SSNA1	protein coding
KCNQ1OT1	SSR3	protein coding
KCNQ1OT1	STRADA	protein coding
KCNQ1OT1	TBX1	protein coding
KCNQ1OT1	TBX3	protein coding
KCNQ1OT1	TMEM115	protein coding
KCNQ1OT1	TRABD	protein coding
KCNQ1OT1	TRAP1	protein coding
KCNQ1OT1	TRMU	protein coding
KCNQ1OT1	TTLL3	protein coding
KCNQ1OT1	UBXN7	protein coding
KCNQ1OT1	UNC119B	protein coding
KCNQ1OT1	UPF1	protein coding
KCNQ1OT1	XRCC6	protein coding
KCNQ1OT1	ZNF592	protein coding
MALAT1	AARS	protein coding
MALAT1	ABCA1	protein coding
MALAT1	ABCC4	protein coding
MALAT1	ABCD4	protein coding
MALAT1	ABR	protein coding
MALAT1	ABT1	protein coding
MALAT1	AC005515.1	transcribed unprocessed pseudogene
MALAT1	AC005899.4	processed transcript
MALAT1	AC005912.1	processed pseudogene
MALAT1	AC006511.5	processed transcript
MALAT1	AC007192.1	protein coding
MALAT1	AC007285.1	antisense
MALAT1	AC007906.1	sense_intronic
MALAT1	AC007952.4	lincRNA
MALAT1	AC007969.1	processed pseudogene
MALAT1	AC008038.1	processed pseudogene
MALAT1	AC008731.1	pseudogene
MALAT1	AC008758.3	transcribed unprocessed pseudogene
MALAT1	AC008758.4	protein coding
MALAT1	AC009245.1	processed pseudogene
MALAT1	AC009336.2	protein coding
MALAT1	AC009362.1	processed pseudogene
MALAT1	AC010343.1	processed pseudogene
MALAT1	AC010542.4	lincRNA
MALAT1	AC010547.6	unprocessed pseudogene
MALAT1	AC011503.2	sense_intronic
MALAT1	AC011825.1	processed pseudogene
MALAT1	AC011979.1	processed pseudogene
MALAT1	AC016739.1	processed pseudogene
MALAT1	AC017035.1	processed pseudogene
MALAT1	AC018523.1	processed pseudogene
MALAT1	AC019176.2	unprocessed pseudogene
MALAT1	AC020765.3	unprocessed pseudogene
MALAT1	AC022861.1	processed pseudogene
MALAT1	AC023157.1	processed pseudogene
MALAT1	AC023813.2	processed pseudogene
MALAT1	AC024293.1	processed pseudogene
MALAT1	AC024451.1	unprocessed pseudogene
MALAT1	AC025458.1	processed pseudogene
MALAT1	AC026410.1	processed pseudogene
MALAT1	AC026784.1	transcribed processed pseudogene
MALAT1	AC026826.1	processed pseudogene
MALAT1	AC046176.1	processed pseudogene
MALAT1	AC068580.4	protein coding
MALAT1	AC068831.7	protein coding
MALAT1	AC068946.2	protein coding
MALAT1	AC073508.2	protein coding
MALAT1	AC073610.1	processed pseudogene
MALAT1	AC073610.3	protein coding
MALAT1	AC073861.1	processed pseudogene
MALAT1	AC078817.1	processed pseudogene
MALAT1	AC078991.1	processed pseudogene
MALAT1	AC087632.1	protein coding
MALAT1	AC090498.1	processed pseudogene
MALAT1	AC090543.2	processed pseudogene
MALAT1	AC090589.1	processed pseudogene
MALAT1	AC091078.2	processed pseudogene
MALAT1	AC091167.2	protein coding
MALAT1	AC091685.2	processed pseudogene
MALAT1	AC092035.1	processed pseudogene
MALAT1	AC092597.1	processed pseudogene
MALAT1	AC093668.2	protein coding
MALAT1	AC093809.1	processed pseudogene
MALAT1	AC098614.2	processed pseudogene
MALAT1	AC099654.3	unprocessed pseudogene
MALAT1	AC100771.1	processed pseudogene
MALAT1	AC104390.1	processed pseudogene
MALAT1	AC104563.1	processed pseudogene
MALAT1	AC104619.3	processed pseudogene
MALAT1	AC107890.1	processed pseudogene
MALAT1	AC107956.1	processed pseudogene
MALAT1	AC108134.2	lincRNA
MALAT1	AC108161.1	processed pseudogene
MALAT1	AC108725.1	processed pseudogene
MALAT1	AC115223.1	processed pseudogene
MALAT1	AC116533.1	processed pseudogene
MALAT1	AC124312.1	protein coding
MALAT1	AC131235.1	processed pseudogene
MALAT1	AC132825.1	unprocessed pseudogene
MALAT1	AC135068.6	processed pseudogene
MALAT1	AC138761.1	transcribed unprocessed pseudogene
MALAT1	AC138894.1	protein coding
MALAT1	AC140481.3	pseudogene
MALAT1	AC211485.1	processed pseudogene
MALAT1	AC241584.1	processed pseudogene
MALAT1	AC245014.3	lincRNA
MALAT1	AC245047.2	processed pseudogene
MALAT1	AC246787.1	processed pseudogene
MALAT1	ACBD6	protein coding
MALAT1	ACOT8	protein coding
MALAT1	ACTA2	protein coding
MALAT1	ACTB	protein coding
MALAT1	ACTBP11	processed pseudogene
MALAT1	ACTBP12	processed pseudogene
MALAT1	ACTBP9	processed pseudogene
MALAT1	ACTG1	protein coding
MALAT1	ACTG1P10	processed pseudogene
MALAT1	ACTG1P19	processed pseudogene
MALAT1	ACTR3	protein coding
MALAT1	AD000090.1	antisense
MALAT1	ADAMTS12	protein coding
MALAT1	ADAT1	protein coding
MALAT1	ADD3	protein coding
MALAT1	ADGRG5	protein coding
MALAT1	ADGRL2	protein coding
MALAT1	ADH5P4	processed pseudogene
MALAT1	ADIPOR1	protein coding
MALAT1	ADIPOR2	protein coding
MALAT1	ADNP	protein coding
MALAT1	ADO	protein coding
MALAT1	ADSS	protein coding
MALAT1	AFDN	protein coding
MALAT1	AGPAT5	protein coding
MALAT1	AHSA2P	transcribed_unitary_pseudogene
MALAT1	AK2	protein coding
MALAT1	AKAP8L	protein coding
MALAT1	AKR1A1	protein coding
MALAT1	AKR1B1P7	processed pseudogene
MALAT1	AKR7A2	protein coding
MALAT1	AKT1	protein coding
MALAT1	AL021546.1	protein coding
MALAT1	AL021707.2	pseudogene
MALAT1	AL022311.1	sense_overlapping
MALAT1	AL031727.1	processed pseudogene
MALAT1	AL035456.1	processed pseudogene
MALAT1	AL080243.2	processed pseudogene
MALAT1	AL132838.1	processed pseudogene
MALAT1	AL133352.1	protein coding
MALAT1	AL135925.1	lincRNA
MALAT1	AL136126.1	processed pseudogene
MALAT1	AL136295.1	protein coding
MALAT1	AL136295.4	protein coding
MALAT1	AL138785.1	processed pseudogene
MALAT1	AL139819.1	pseudogene
MALAT1	AL157392.5	protein coding
MALAT1	AL158201.1	processed pseudogene
MALAT1	AL354710.1	processed pseudogene
MALAT1	AL355075.4	antisense
MALAT1	AL356488.2	lincRNA
MALAT1	AL358113.1	protein coding
MALAT1	AL359918.1	processed pseudogene
MALAT1	AL360012.1	lincRNA
MALAT1	AL390728.4	transcribed unprocessed pseudogene
MALAT1	AL390728.5	lincRNA
MALAT1	AL391416.1	processed pseudogene
MALAT1	AL450405.1	processed pseudogene
MALAT1	AL512488.1	sense_intronic
MALAT1	AL513328.1	processed pseudogene
MALAT1	AL590762.3	processed pseudogene
MALAT1	AL591806.3	protein coding
MALAT1	AL592293.2	processed pseudogene
MALAT1	AL627402.1	processed pseudogene
MALAT1	AL645465.1	antisense
MALAT1	AL669983.1	processed pseudogene
MALAT1	Ala_tRNA	tRNA
MALAT1	ALCAM	protein coding
MALAT1	ALDOA	protein coding
MALAT1	ALDOAP2	processed pseudogene
MALAT1	ALG2	protein coding
MALAT1	AMD1P2	processed pseudogene
MALAT1	AMMECR1L	protein coding
MALAT1	ANAPC16	protein coding
MALAT1	ANKRD10	protein coding
MALAT1	ANKRD17	protein coding
MALAT1	ANKRD46	protein coding
MALAT1	ANKRD50	protein coding
MALAT1	ANLN	protein coding
MALAT1	ANO10	protein coding
MALAT1	ANO5	protein coding
MALAT1	ANP32E	protein coding
MALAT1	ANXA11	protein coding
MALAT1	AP000354.1	processed pseudogene
MALAT1	AP000763.2	processed pseudogene
MALAT1	AP000781.2	protein coding
MALAT1	AP000902.1	processed pseudogene
MALAT1	AP000936.3	processed pseudogene
MALAT1	AP000942.1	processed pseudogene
MALAT1	AP001024.1	processed pseudogene
MALAT1	AP001453.4	lincRNA
MALAT1	AP001646.2	processed pseudogene
MALAT1	AP001888.1	processed pseudogene
MALAT1	AP002990.1	protein coding
MALAT1	AP003108.2	protein coding
MALAT1	AP003175.1	processed transcript
MALAT1	AP1B1	protein coding
MALAT1	AP2A2	protein coding
MALAT1	AP5M1	protein coding
MALAT1	APLP2	protein coding
MALAT1	APPBP2	protein coding
MALAT1	APRT	protein coding
MALAT1	ARCN1	protein coding
MALAT1	ARF1	protein coding
MALAT1	ARF3	protein coding
MALAT1	ARF6	protein coding
MALAT1	Arg_tRNA	tRNA
MALAT1	ARHGAP12	protein coding
MALAT1	ARHGAP17	protein coding
MALAT1	ARHGAP21	protein coding
MALAT1	ARHGAP45	protein coding
MALAT1	ARHGAP5	protein coding
MALAT1	ARHGAP8	protein coding
MALAT1	ARHGEF12	protein coding
MALAT1	ARHGEF2	protein coding
MALAT1	ARL6IP5	protein coding
MALAT1	ARMCX3	protein coding
MALAT1	ARPP19	protein coding
MALAT1	ASH1L	protein coding
MALAT1	ASH2L	protein coding
MALAT1	Asp_tRNA	tRNA
MALAT1	ATF4P3	processed pseudogene
MALAT1	ATF4P4	transcribed processed pseudogene
MALAT1	ATG3	protein coding
MALAT1	ATG9A	protein coding
MALAT1	ATIC	protein coding
MALAT1	ATP1A1	protein coding
MALAT1	ATP5F1C	protein coding
MALAT1	ATP5F1D	protein coding
MALAT1	ATP5MC2	protein coding
MALAT1	ATP5PBP7	processed pseudogene
MALAT1	ATP5PO	protein coding
MALAT1	ATP6V0E2	protein coding
MALAT1	ATRN	protein coding
MALAT1	B2M	protein coding
MALAT1	B3GAT3	protein coding
MALAT1	B4GALT1	protein coding
MALAT1	BABAM2	protein coding
MALAT1	BACH1	protein coding
MALAT1	BAG3	protein coding
MALAT1	BAG6	protein coding
MALAT1	BBS2	protein coding
MALAT1	BBS9	protein coding
MALAT1	BCAP29	protein coding
MALAT1	BCAT1	protein coding
MALAT1	BCL2L2	protein coding
MALAT1	BCLAF1P1	processed pseudogene
MALAT1	BDH1	protein coding
MALAT1	BHLHE40	protein coding
MALAT1	BIRC5	protein coding
MALAT1	BLACAT1	lincRNA
MALAT1	BLOC1S5-TXNDC5	protein coding
MALAT1	BMP8B	protein coding
MALAT1	BMPER	protein coding
MALAT1	BORCS8	protein coding
MALAT1	BORCS8-MEF2B	protein coding
MALAT1	BPTF	protein coding
MALAT1	BRD4	protein coding
MALAT1	BRD7P2	processed pseudogene
MALAT1	BRK1	protein coding
MALAT1	BSG	protein coding
MALAT1	BTBD10	protein coding
MALAT1	BTG2	protein coding
MALAT1	BTG3P1	processed pseudogene
MALAT1	BX284668.2	lincRNA
MALAT1	BX842559.2	processed pseudogene
MALAT1	C11orf98	protein coding
MALAT1	C14orf119	protein coding
MALAT1	C17orf62	protein coding
MALAT1	C19orf48	protein coding
MALAT1	C19orf54	protein coding
MALAT1	C1orf226	protein coding
MALAT1	C1orf43	protein coding
MALAT1	C20orf194	protein coding
MALAT1	C20orf204	protein coding
MALAT1	C21orf59	protein coding
MALAT1	C5orf17	lincRNA
MALAT1	C5orf24	protein coding
MALAT1	C6orf48	protein coding
MALAT1	C6orf62	protein coding
MALAT1	C8orf37	protein coding
MALAT1	CA2	protein coding
MALAT1	CACNB4	protein coding
MALAT1	CALR	protein coding
MALAT1	CALU	protein coding
MALAT1	CAPN1	protein coding
MALAT1	CAPNS1	protein coding
MALAT1	CARHSP1	protein coding
MALAT1	CASC3	protein coding
MALAT1	CASD1	protein coding
MALAT1	CASP3	protein coding
MALAT1	CASP9	protein coding
MALAT1	CBS	protein coding
MALAT1	CBSL	protein coding
MALAT1	CBX1	protein coding
MALAT1	CC2D1B	protein coding
MALAT1	CCAR1	protein coding
MALAT1	CCAR2	protein coding
MALAT1	CCDC144CP	transcribed processed pseudogene
MALAT1	CCDC6	protein coding
MALAT1	CCL2	protein coding
MALAT1	CCL22	protein coding
MALAT1	CCL3L1	protein coding
MALAT1	CCL4L1	protein coding
MALAT1	CCNB2	protein coding
MALAT1	CCND1	protein coding
MALAT1	CCND2	protein coding
MALAT1	CCNG1	protein coding
MALAT1	CCNH	protein coding
MALAT1	CCNT1	protein coding
MALAT1	CCT3	protein coding
MALAT1	CCT4	protein coding
MALAT1	CD276	protein coding
MALAT1	CD33	protein coding
MALAT1	CD36	protein coding
MALAT1	CDC25A	protein coding
MALAT1	CDC7	protein coding
MALAT1	CDCA3	protein coding
MALAT1	CDCP1	protein coding
MALAT1	CDH1	protein coding
MALAT1	CDH2	protein coding
MALAT1	CDH5	protein coding
MALAT1	CDHR1	protein coding
MALAT1	CDK12	protein coding
MALAT1	CDK2	protein coding
MALAT1	CDK4	protein coding
MALAT1	CDKN1A	protein coding
MALAT1	CDKN1B	protein coding
MALAT1	CENPV	protein coding
MALAT1	CFL1	protein coding
MALAT1	CHAF1B	protein coding
MALAT1	CHCHD2P7	processed pseudogene
MALAT1	CHD8	protein coding
MALAT1	CHTF18	protein coding
MALAT1	CIC	protein coding
MALAT1	CKAP2L	protein coding
MALAT1	CLASP1	protein coding
MALAT1	CLDN4	protein coding
MALAT1	CLDN5	protein coding
MALAT1	CLIC4	protein coding
MALAT1	CLN3	protein coding
MALAT1	CLNS1A	protein coding
MALAT1	CNIH4	protein coding
MALAT1	CNNM2	protein coding
MALAT1	CNNM4	protein coding
MALAT1	CNOT3	protein coding
MALAT1	CNOT9	protein coding
MALAT1	CNPPD1	protein coding
MALAT1	COA1	protein coding
MALAT1	COCH	protein coding
MALAT1	COG3	protein coding
MALAT1	COG4	protein coding
MALAT1	COL6A1	protein coding
MALAT1	COPB1	protein coding
MALAT1	CORO1B	protein coding
MALAT1	CORO1C	protein coding
MALAT1	COTL1	protein coding
MALAT1	COX5A	protein coding
MALAT1	COX6A1	protein coding
MALAT1	COX6B1	protein coding
MALAT1	CPM	protein coding
MALAT1	CPSF1	protein coding
MALAT1	CPSF6	protein coding
MALAT1	CPT2	protein coding
MALAT1	CRCP	protein coding
MALAT1	CRKL	protein coding
MALAT1	CRTC2	protein coding
MALAT1	CS	protein coding
MALAT1	CSF1	protein coding
MALAT1	CSNK1D	protein coding
MALAT1	CSNK2A2	protein coding
MALAT1	CSNK2B	protein coding
MALAT1	CSTB	protein coding
MALAT1	CTHRC1	protein coding
MALAT1	CTNNA1	protein coding
MALAT1	CTNNB1	protein coding
MALAT1	CTNND1	protein coding
MALAT1	CTSD	protein coding
MALAT1	CXCL14	protein coding
MALAT1	CXCL5	protein coding
MALAT1	CYB5D2	protein coding
MALAT1	Cys_tRNA	tRNA
MALAT1	DAD1	protein coding
MALAT1	DANCR	processed transcript
MALAT1	DAZAP2	protein coding
MALAT1	DBN1	protein coding
MALAT1	DBT	protein coding
MALAT1	DCAF13	protein coding
MALAT1	DCAF7	protein coding
MALAT1	DCTN1	protein coding
MALAT1	DCTN3	protein coding
MALAT1	DCTN4	protein coding
MALAT1	DDI2	protein coding
MALAT1	DDIT4	protein coding
MALAT1	DDX17	protein coding
MALAT1	DDX23	protein coding
MALAT1	DDX41	protein coding
MALAT1	DDX5	protein coding
MALAT1	DDX56	protein coding
MALAT1	DEAF1	protein coding
MALAT1	DEF8	protein coding
MALAT1	DGAT1	protein coding
MALAT1	DGCR2	protein coding
MALAT1	DGKH	protein coding
MALAT1	DGUOK	protein coding
MALAT1	DHX15	protein coding
MALAT1	DHX9P1	processed pseudogene
MALAT1	DIAPH1	protein coding
MALAT1	DIP2A	protein coding
MALAT1	DLEU2	antisense
MALAT1	DMTF1	protein coding
MALAT1	DNAJA3	protein coding
MALAT1	DNAJB5	protein coding
MALAT1	DNAJC14	protein coding
MALAT1	DNASE1	protein coding
MALAT1	DNM2	protein coding
MALAT1	DOCK3	protein coding
MALAT1	DOLPP1	protein coding
MALAT1	DPP3	protein coding
MALAT1	DPY19L1	protein coding
MALAT1	DRD1	protein coding
MALAT1	DSC2	protein coding
MALAT1	DSC3	protein coding
MALAT1	DSP	protein coding
MALAT1	DST	protein coding
MALAT1	DTX2	protein coding
MALAT1	DUSP14	protein coding
MALAT1	DUSP23	protein coding
MALAT1	DUSP5	protein coding
MALAT1	DYNLL1P7	processed pseudogene
MALAT1	DYNLT1	protein coding
MALAT1	E2F4	protein coding
MALAT1	ECHDC3	protein coding
MALAT1	EDARADD	protein coding
MALAT1	EEF1A1	protein coding
MALAT1	EEF1A1P10	processed pseudogene
MALAT1	EEF1A1P12	processed pseudogene
MALAT1	EEF1A1P13	processed pseudogene
MALAT1	EEF1A1P14	processed pseudogene
MALAT1	EEF1A1P16	processed pseudogene
MALAT1	EEF1A1P19	processed pseudogene
MALAT1	EEF1A1P22	processed pseudogene
MALAT1	EEF1A1P24	processed pseudogene
MALAT1	EEF1A1P29	processed pseudogene
MALAT1	EEF1A1P4	processed pseudogene
MALAT1	EEF1A1P5	processed pseudogene
MALAT1	EEF1A1P6	processed pseudogene
MALAT1	EEF1A1P8	processed pseudogene
MALAT1	EEF1A1P9	processed pseudogene
MALAT1	EEF1G	protein coding
MALAT1	EEF1GP5	processed pseudogene
MALAT1	EEF2	protein coding
MALAT1	EFR3A	protein coding
MALAT1	EHMT1	protein coding
MALAT1	EIF2S3B	protein coding
MALAT1	EIF3E	protein coding
MALAT1	EIF3L	protein coding
MALAT1	EIF3LP1	processed pseudogene
MALAT1	EIF4A2	protein coding
MALAT1	EIF4B	protein coding
MALAT1	EIF4EBP2	protein coding
MALAT1	EIF4G1	protein coding
MALAT1	EIF4G2	protein coding
MALAT1	EIF5A	protein coding
MALAT1	ELK4	protein coding
MALAT1	ELOVL6	protein coding
MALAT1	EMC1	protein coding
MALAT1	EMC10	protein coding
MALAT1	EMC6	protein coding
MALAT1	EMC8	protein coding
MALAT1	ENO1	protein coding
MALAT1	ENO1P1	transcribed processed pseudogene
MALAT1	EPB41	protein coding
MALAT1	EPB41L2	protein coding
MALAT1	EPHB4	protein coding
MALAT1	EPM2AIP1	protein coding
MALAT1	EPS15L1	protein coding
MALAT1	ERCC1	protein coding
MALAT1	ERG28	protein coding
MALAT1	ERK1	protein coding
MALAT1	ERMP1	protein coding
MALAT1	ESPL1	protein coding
MALAT1	ETF1	protein coding
MALAT1	ETFA	protein coding
MALAT1	EXT2	protein coding
MALAT1	EZH2	protein coding
MALAT1	EZR	protein coding
MALAT1	F11R	protein coding
MALAT1	FAM117A	protein coding
MALAT1	FAM193B	protein coding
MALAT1	FANCD2	protein coding
MALAT1	FAR1	protein coding
MALAT1	FBLN1	protein coding
MALAT1	FBXO22	protein coding
MALAT1	FBXO30	protein coding
MALAT1	FBXW11	protein coding
MALAT1	FCF1	protein coding
MALAT1	FDPSP5	processed pseudogene
MALAT1	FEN1	protein coding
MALAT1	FIG4	protein coding
MALAT1	FKBP5	protein coding
MALAT1	FLNA	protein coding
MALAT1	FLOT2	protein coding
MALAT1	FMNL2	protein coding
MALAT1	FN1	protein coding
MALAT1	FO393411.1	processed pseudogene
MALAT1	FP565260.1	protein coding
MALAT1	FRAS1	protein coding
MALAT1	FRAT2	protein coding
MALAT1	FREM2	protein coding
MALAT1	FSD1	protein coding
MALAT1	FTH1P16	processed pseudogene
MALAT1	FTL	protein coding
MALAT1	FTLP17	processed pseudogene
MALAT1	FTLP2	processed pseudogene
MALAT1	FTLP3	processed pseudogene
MALAT1	FUS	protein coding
MALAT1	FXYD6	protein coding
MALAT1	G6PC3	protein coding
MALAT1	GAB2	protein coding
MALAT1	GABARAPL1	protein coding
MALAT1	GABBR1	protein coding
MALAT1	GALNT18	protein coding
MALAT1	GANAB	protein coding
MALAT1	GAPDH	protein coding
MALAT1	GAPDHP25	processed pseudogene
MALAT1	GAPDHP40	processed pseudogene
MALAT1	GAPDHP41	processed pseudogene
MALAT1	GAPDHP46	processed pseudogene
MALAT1	GAPDHP62	processed pseudogene
MALAT1	GAPDHP70	processed pseudogene
MALAT1	GAPDHP72	transcribed processed pseudogene
MALAT1	GAPDHP73	processed pseudogene
MALAT1	GAS5	processed transcript
MALAT1	GATA3	protein coding
MALAT1	GCDH	protein coding
MALAT1	GDE1	protein coding
MALAT1	GDI2P1	processed pseudogene
MALAT1	GFRA1	protein coding
MALAT1	GGT7	protein coding
MALAT1	GINM1	protein coding
MALAT1	GLG1	protein coding
MALAT1	Glu_tRNA	tRNA
MALAT1	GLUD2	protein coding
MALAT1	GLUL	protein coding
MALAT1	Gly_tRNA	tRNA
MALAT1	GNAS	protein coding
MALAT1	GNB1	protein coding
MALAT1	GNL2	protein coding
MALAT1	GPC6	protein coding
MALAT1	GPI	protein coding
MALAT1	GPR137	protein coding
MALAT1	GRWD1	protein coding
MALAT1	GSPT1	protein coding
MALAT1	GSTA4	protein coding
MALAT1	GTF2I	protein coding
MALAT1	GTF3C5	protein coding
MALAT1	GTPBP1	protein coding
MALAT1	GTPBP6	protein coding
MALAT1	GUCA1A	protein coding
MALAT1	HADH	protein coding
MALAT1	HBP1	protein coding
MALAT1	HCFC1	protein coding
MALAT1	HCP5	sense_overlapping
MALAT1	HDDC3	protein coding
MALAT1	HDGF	protein coding
MALAT1	HDGFL3	protein coding
MALAT1	HEATR1	protein coding
MALAT1	HEMK1	protein coding
MALAT1	HEXDC	protein coding
MALAT1	HGSNAT	protein coding
MALAT1	HIC2	protein coding
MALAT1	HIF1A	protein coding
MALAT1	HINT1	protein coding
MALAT1	HIPK2	protein coding
MALAT1	His_tRNA	tRNA
MALAT1	HIST1H1C	protein coding
MALAT1	HIST1H2AE	protein coding
MALAT1	HIST1H2APS2	transcribed processed pseudogene
MALAT1	HIST1H3A	protein coding
MALAT1	HIST2H3A	protein coding
MALAT1	HLA-A	protein coding
MALAT1	HLA-B	protein coding
MALAT1	HLA-C	protein coding
MALAT1	HLA-DMA	protein coding
MALAT1	HLA-DRA	protein coding
MALAT1	HLA-E	protein coding
MALAT1	HLA-J	transcribed unprocessed pseudogene
MALAT1	HM13	protein coding
MALAT1	HMGA1	protein coding
MALAT1	HMGB1	protein coding
MALAT1	HMGCR	protein coding
MALAT1	HMGCS1	protein coding
MALAT1	HMMR	protein coding
MALAT1	HNF4G	protein coding
MALAT1	HNRNPA0	protein coding
MALAT1	HNRNPA2B1	protein coding
MALAT1	HNRNPC	protein coding
MALAT1	HNRNPDL	protein coding
MALAT1	HNRNPK	protein coding
MALAT1	HNRNPL	protein coding
MALAT1	HNRNPUL1	protein coding
MALAT1	HOMER1	protein coding
MALAT1	HOTAIRM1	antisense
MALAT1	HOXD4	protein coding
MALAT1	HS6ST3	protein coding
MALAT1	hsa-miR-4485	miRNA
MALAT1	hsa-miR-7641	miRNA
MALAT1	HSD17B10	protein coding
MALAT1	HSF1	protein coding
MALAT1	HSP90AA2P	processed pseudogene
MALAT1	HSP90AB1	protein coding
MALAT1	HSP90AB3P	processed pseudogene
MALAT1	HSPA4	protein coding
MALAT1	HSPA8	protein coding
MALAT1	HSPA8P1	processed pseudogene
MALAT1	HSPA8P5	processed pseudogene
MALAT1	HSPA9	protein coding
MALAT1	HSPG2	protein coding
MALAT1	IARS	protein coding
MALAT1	IFI30	protein coding
MALAT1	IFI6	protein coding
MALAT1	IGDCC3	protein coding
MALAT1	IGF1R	protein coding
MALAT1	IGF2	protein coding
MALAT1	IGF2BP1	protein coding
MALAT1	IGF2BP2	protein coding
MALAT1	IGSF8	protein coding
MALAT1	IGSF9	protein coding
MALAT1	IKZF2	protein coding
MALAT1	ILF2	protein coding
MALAT1	ILF3	protein coding
MALAT1	IMMT	protein coding
MALAT1	IMPACT	protein coding
MALAT1	INPP5D	protein coding
MALAT1	INTS8	protein coding
MALAT1	IPO7	protein coding
MALAT1	IRF4	protein coding
MALAT1	IRF6	protein coding
MALAT1	ISOC1	protein coding
MALAT1	ISYNA1	protein coding
MALAT1	ITGA3	protein coding
MALAT1	ITGB1	protein coding
MALAT1	ITPRIPL2	protein coding
MALAT1	JADE2	protein coding
MALAT1	JPH4	protein coding
MALAT1	JPT1	protein coding
MALAT1	JRK	protein coding
MALAT1	JUND	protein coding
MALAT1	JUP	protein coding
MALAT1	KAT6A	protein coding
MALAT1	KAT7	protein coding
MALAT1	KCNK1	protein coding
MALAT1	KDELR1	protein coding
MALAT1	KDELR2	protein coding
MALAT1	KDM5B	protein coding
MALAT1	KHDC4	protein coding
MALAT1	KHSRP	protein coding
MALAT1	KIAA0040	protein coding
MALAT1	KIF1C	protein coding
MALAT1	KIF3C	protein coding
MALAT1	KIFC1	protein coding
MALAT1	KLHL8	protein coding
MALAT1	KMT2A	protein coding
MALAT1	KPNA2	protein coding
MALAT1	KRCC1	protein coding
MALAT1	KRT13	protein coding
MALAT1	KRT5	protein coding
MALAT1	KRT7	protein coding
MALAT1	LAD1	protein coding
MALAT1	LAPTM5	protein coding
MALAT1	LARP1	protein coding
MALAT1	LAYN	protein coding
MALAT1	LBHD1	protein coding
MALAT1	LCP1	protein coding
MALAT1	LDB1	protein coding
MALAT1	LDHA	protein coding
MALAT1	LDHAP3	processed pseudogene
MALAT1	LDHAP5	processed pseudogene
MALAT1	LENG8	protein coding
MALAT1	Leu_tRNA	tRNA
MALAT1	LGALS9B	protein coding
MALAT1	LHFPL2	protein coding
MALAT1	LIMA1	protein coding
MALAT1	LIMD1	protein coding
MALAT1	LINC00426	lincRNA
MALAT1	LINC01553	lincRNA
MALAT1	LINC01588	lincRNA
MALAT1	LINC01933	lincRNA
MALAT1	LINGO1	protein coding
MALAT1	LITAF	protein coding
MALAT1	LNPEP	protein coding
MALAT1	LONP1	protein coding
MALAT1	LPAR1	protein coding
MALAT1	LPXN	protein coding
MALAT1	LRCH1	protein coding
MALAT1	LRIF1	protein coding
MALAT1	LRIG3	protein coding
MALAT1	LRPPRC	protein coding
MALAT1	LRRC58	protein coding
MALAT1	LRRC61	protein coding
MALAT1	LRRN1	protein coding
MALAT1	LSM12	protein coding
MALAT1	LSM2	protein coding
MALAT1	LSM3	protein coding
MALAT1	LSM4	protein coding
MALAT1	LTBP3	protein coding
MALAT1	LY6K	protein coding
MALAT1	Lys_tRNA	tRNA
MALAT1	MAGT1	protein coding
MALAT1	MAN1B1	protein coding
MALAT1	MAN2B1	protein coding
MALAT1	MAP2K1	protein coding
MALAT1	MAP2K2	protein coding
MALAT1	MAP3K4	protein coding
MALAT1	MAPK1	protein coding
MALAT1	MAPK10	protein coding
MALAT1	MAPK14	protein coding
MALAT1	MAPK3	protein coding
MALAT1	MAPK8	protein coding
MALAT1	MAPK9	protein coding
MALAT1	MARCH6	protein coding
MALAT1	MARCKS	protein coding
MALAT1	MARCKSL1	protein coding
MALAT1	MARK3	protein coding
MALAT1	MARS	protein coding
MALAT1	MAT2A	protein coding
MALAT1	MATN2	protein coding
MALAT1	MATR3	protein coding
MALAT1	MBD2	protein coding
MALAT1	MBNL1	protein coding
MALAT1	MCAM	protein coding
MALAT1	MCL1	protein coding
MALAT1	MCM3	protein coding
MALAT1	MCM7	protein coding
MALAT1	MCTS2P	processed pseudogene
MALAT1	MDFIC	protein coding
MALAT1	MDH1	protein coding
MALAT1	MDK	protein coding
MALAT1	MEK1	protein coding
MALAT1	Met_tRNA	tRNA
MALAT1	METTL2B	protein coding
MALAT1	METTL4	protein coding
MALAT1	METTL9	protein coding
MALAT1	MGAT3	protein coding
MALAT1	MGEA5	protein coding
MALAT1	MGLL	protein coding
MALAT1	MGST1	protein coding
MALAT1	MIA2	protein coding
MALAT1	MICAL3	protein coding
MALAT1	MIER1	protein coding
MALAT1	MIOS	protein coding
MALAT1	miR-101	miRNA
MALAT1	miR-124	miRNA
MALAT1	MIR124-1	miRNA
MALAT1	MIR129-1	miRNA
MALAT1	MIR140	miRNA
MALAT1	MIR142	miRNA
MALAT1	MIR143	miRNA
MALAT1	MIR144	miRNA
MALAT1	MIR145	miRNA
MALAT1	MIR195	miRNA
MALAT1	MIR200A	miRNA
MALAT1	MIR200C	miRNA
MALAT1	MIR203A	miRNA
MALAT1	MIR205	miRNA
MALAT1	MIR205HG	miRNA
MALAT1	MIR206	miRNA
MALAT1	MIR217	miRNA
MALAT1	MIR218-1	miRNA
MALAT1	MIR23B	miRNA
MALAT1	MIR26B	miRNA
MALAT1	miR-30b	miRNA
MALAT1	MIR320A	miRNA
MALAT1	MIR363	miRNA
MALAT1	MIR375	miRNA
MALAT1	MIR376A1	miRNA
MALAT1	MIR506	miRNA
MALAT1	MKNK2	protein coding
MALAT1	MKRN1	protein coding
MALAT1	MLEC	protein coding
MALAT1	MLF2	protein coding
MALAT1	MLLT11	protein coding
MALAT1	MMGT1	protein coding
MALAT1	MMP14	protein coding
MALAT1	MMP2	protein coding
MALAT1	MMP9	protein coding
MALAT1	MOB1A	protein coding
MALAT1	MON1B	protein coding
MALAT1	MPZ	protein coding
MALAT1	MPZL1	protein coding
MALAT1	MRI1	protein coding
MALAT1	MROH1	protein coding
MALAT1	MRPL2	protein coding
MALAT1	MRPL33	protein coding
MALAT1	MRPL40	protein coding
MALAT1	MRPL42	protein coding
MALAT1	MRPL43	protein coding
MALAT1	MRPL44	protein coding
MALAT1	MRPS16	protein coding
MALAT1	MRPS25	protein coding
MALAT1	MRPS6	protein coding
MALAT1	MT-ATP6	protein coding
MALAT1	MTATP6P1	unprocessed pseudogene
MALAT1	MT-ATP8	protein coding
MALAT1	MTATP8P1	unprocessed pseudogene
MALAT1	MTATP8P2	processed pseudogene
MALAT1	MTCH2	protein coding
MALAT1	MT-CO1	protein coding
MALAT1	MTCO1P12	unprocessed pseudogene
MALAT1	MTCO1P15	processed pseudogene
MALAT1	MTCO1P18	unprocessed pseudogene
MALAT1	MTCO1P2	unprocessed pseudogene
MALAT1	MTCO1P22	processed pseudogene
MALAT1	MTCO1P3	processed pseudogene
MALAT1	MTCO1P40	processed pseudogene
MALAT1	MTCO1P53	processed pseudogene
MALAT1	MTCO1P55	processed pseudogene
MALAT1	MT-CO2	protein coding
MALAT1	MTCO2P12	unprocessed pseudogene
MALAT1	MTCO2P2	processed pseudogene
MALAT1	MT-CO3	protein coding
MALAT1	MTCO3P12	unprocessed pseudogene
MALAT1	MTCO3P13	unprocessed pseudogene
MALAT1	MTCO3P22	processed pseudogene
MALAT1	MTCO3P24	unprocessed pseudogene
MALAT1	MTCYBP13	unprocessed pseudogene
MALAT1	MTCYBP18	processed pseudogene
MALAT1	MTCYBP22	processed pseudogene
MALAT1	MTCYBP35	processed pseudogene
MALAT1	MTCYBP41	processed pseudogene
MALAT1	MT-ND1	protein coding
MALAT1	MTND1P23	unprocessed pseudogene
MALAT1	MTND1P32	processed pseudogene
MALAT1	MTND2P20	processed pseudogene
MALAT1	MTND2P28	unprocessed pseudogene
MALAT1	MT-ND4	protein coding
MALAT1	MT-ND4L	protein coding
MALAT1	MTND4LP1	processed pseudogene
MALAT1	MTND4LP30	processed pseudogene
MALAT1	MTND4LP5	processed pseudogene
MALAT1	MTND4P12	processed pseudogene
MALAT1	MTND4P24	processed pseudogene
MALAT1	MTND4P35	processed pseudogene
MALAT1	MT-ND5	protein coding
MALAT1	MTND5P10	processed pseudogene
MALAT1	MTND5P11	processed pseudogene
MALAT1	MTND5P12	processed pseudogene
MALAT1	MTND5P32	processed pseudogene
MALAT1	MTPN	protein coding
MALAT1	MT-RNR1	Mt_rRNA
MALAT1	MT-RNR2	Mt_rRNA
MALAT1	MTRNR2L1	protein coding
MALAT1	MTRNR2L11	protein coding
MALAT1	MTRNR2L12	protein coding
MALAT1	MTRNR2L3	protein coding
MALAT1	MTRNR2L8	protein coding
MALAT1	MUC16	protein coding
MALAT1	MUC19	protein coding
MALAT1	MUC4	protein coding
MALAT1	MVB12B	protein coding
MALAT1	MXD3	protein coding
MALAT1	MYBL2	protein coding
MALAT1	MYC	protein coding
MALAT1	MYDGF	protein coding
MALAT1	MYH9	protein coding
MALAT1	MYL8P	processed pseudogene
MALAT1	MYO1E	protein coding
MALAT1	NACA	protein coding
MALAT1	NAGPA	protein coding
MALAT1	NAPRT	protein coding
MALAT1	NARS	protein coding
MALAT1	NCAM1	protein coding
MALAT1	NCAPH2	protein coding
MALAT1	NDFIP1	protein coding
MALAT1	NDOR1	protein coding
MALAT1	NDUFB11	protein coding
MALAT1	NDUFB8	protein coding
MALAT1	NDUFV1	protein coding
MALAT1	NEAT1	lincRNA
MALAT1	NECAP1	protein coding
MALAT1	NEDD8	protein coding
MALAT1	NEK4	protein coding
MALAT1	NEK7	protein coding
MALAT1	NEK9	protein coding
MALAT1	NFATC2IP	protein coding
MALAT1	NFE2L1	protein coding
MALAT1	NFE2L2	protein coding
MALAT1	NFXL1	protein coding
MALAT1	NGRN	protein coding
MALAT1	NIF3L1	protein coding
MALAT1	NIN	protein coding
MALAT1	NIPSNAP1	protein coding
MALAT1	NNMT	protein coding
MALAT1	NOA1	protein coding
MALAT1	NOC3L	protein coding
MALAT1	NOP9	protein coding
MALAT1	NOTCH2	protein coding
MALAT1	NOTCH2P1	processed pseudogene
MALAT1	NPDC1	protein coding
MALAT1	NPM1P35	processed pseudogene
MALAT1	NPM1P50	transcribed processed pseudogene
MALAT1	NR2F2	protein coding
MALAT1	NRBP1	protein coding
MALAT1	NRDE2	protein coding
MALAT1	NREP	protein coding
MALAT1	NRXN1	protein coding
MALAT1	NT5C	protein coding
MALAT1	NUBP1	protein coding
MALAT1	NUCKS1	protein coding
MALAT1	NUDT21	protein coding
MALAT1	NUFIP2	protein coding
MALAT1	NUMA1	protein coding
MALAT1	NUP153	protein coding
MALAT1	NUP62	protein coding
MALAT1	NUTM2A-AS1	antisense
MALAT1	NUTM2B-AS1	antisense
MALAT1	OAS2	protein coding
MALAT1	OAS3	protein coding
MALAT1	OBSL1	protein coding
MALAT1	OCLN	protein coding
MALAT1	OGT	protein coding
MALAT1	OR2A25	protein coding
MALAT1	OST4	protein coding
MALAT1	P2RX5-TAX1BP3	protein coding
MALAT1	P2RY11	protein coding
MALAT1	P4HB	protein coding
MALAT1	PABPC1	protein coding
MALAT1	PAFAH1B1	protein coding
MALAT1	PAK1	protein coding
MALAT1	PAPD7	protein coding
MALAT1	PARP10	protein coding
MALAT1	PAXIP1-AS2	antisense
MALAT1	PBRM1	protein coding
MALAT1	PCBD1	protein coding
MALAT1	PCBP2	protein coding
MALAT1	PCBP4	protein coding
MALAT1	PCDH11Y	protein coding
MALAT1	PCLAF	protein coding
MALAT1	PCNA	protein coding
MALAT1	PCSK9	protein coding
MALAT1	PCTP	protein coding
MALAT1	PCYOX1L	protein coding
MALAT1	PDCD2	protein coding
MALAT1	PDCD4	protein coding
MALAT1	PDCD6IP	protein coding
MALAT1	PDIA3	protein coding
MALAT1	PDIA6	protein coding
MALAT1	PDZD8	protein coding
MALAT1	PFN1	protein coding
MALAT1	PGAM1P8	transcribed processed pseudogene
MALAT1	PGK1	protein coding
MALAT1	PGM1	protein coding
MALAT1	PGS1	protein coding
MALAT1	PHF2	protein coding
MALAT1	PHIP	protein coding
MALAT1	PHTF2	protein coding
MALAT1	PIK3CB	protein coding
MALAT1	PIP5K1A	protein coding
MALAT1	PJA2	protein coding
MALAT1	PKIG	protein coding
MALAT1	PKM	protein coding
MALAT1	PKMP1	processed pseudogene
MALAT1	PLAGL1	protein coding
MALAT1	PLCG2	protein coding
MALAT1	PLEKHA1	protein coding
MALAT1	PLEKHF2	protein coding
MALAT1	PLEKHG3	protein coding
MALAT1	PLEKHM1	protein coding
MALAT1	PLIN3	protein coding
MALAT1	PLXNA1	protein coding
MALAT1	PLXNA4	protein coding
MALAT1	PLXND1	protein coding
MALAT1	PMPCB	protein coding
MALAT1	PNISR	protein coding
MALAT1	PNMA8A	protein coding
MALAT1	PNPT1P1	processed pseudogene
MALAT1	POFUT1	protein coding
MALAT1	POLM	protein coding
MALAT1	POLR3E	protein coding
MALAT1	POLRMT	protein coding
MALAT1	POM121C	protein coding
MALAT1	POTEJ	protein coding
MALAT1	POU2F1	protein coding
MALAT1	PPA2	protein coding
MALAT1	PPARGC1B	protein coding
MALAT1	PPIA	protein coding
MALAT1	PPIAP19	processed pseudogene
MALAT1	PPIAP4	processed pseudogene
MALAT1	PPIF	protein coding
MALAT1	PPIG	protein coding
MALAT1	PPIL2	protein coding
MALAT1	PPIL3	protein coding
MALAT1	PPOX	protein coding
MALAT1	PPP1CB	protein coding
MALAT1	PPP1R12A	protein coding
MALAT1	PPP1R12C	protein coding
MALAT1	PPP1R8	protein coding
MALAT1	PPP2CA	protein coding
MALAT1	PPP2R1A	protein coding
MALAT1	PPP2R5D	protein coding
MALAT1	PPP4R1	protein coding
MALAT1	PPT1	protein coding
MALAT1	PRC1	protein coding
MALAT1	PRKCD	protein coding
MALAT1	PRKCE	protein coding
MALAT1	PRKDC	protein coding
MALAT1	PRKRIP1	protein coding
MALAT1	PRMT2	protein coding
MALAT1	PRPF18	protein coding
MALAT1	PRPF19	protein coding
MALAT1	PRPF8	protein coding
MALAT1	PRR13P2	processed pseudogene
MALAT1	PRR14	protein coding
MALAT1	PRR5-ARHGAP8	protein coding
MALAT1	PRRC2B	protein coding
MALAT1	PRTG	protein coding
MALAT1	PSAP	protein coding
MALAT1	PSAT1	protein coding
MALAT1	PSMA4	protein coding
MALAT1	PSMB5	protein coding
MALAT1	PSMC1P1	processed pseudogene
MALAT1	PSMC5	protein coding
MALAT1	PSMC6	protein coding
MALAT1	PSMD3	protein coding
MALAT1	PSMD5	protein coding
MALAT1	PSMD7	protein coding
MALAT1	PSMF1	protein coding
MALAT1	PTBP1	protein coding
MALAT1	PTBP3	protein coding
MALAT1	PTDSS2	protein coding
MALAT1	PTK2	protein coding
MALAT1	PTMA	protein coding
MALAT1	PTPN1	protein coding
MALAT1	PTPN11	protein coding
MALAT1	PTPRCAP	protein coding
MALAT1	PTPRD	protein coding
MALAT1	PTPRF	protein coding
MALAT1	PWP2	protein coding
MALAT1	PWWP2A	protein coding
MALAT1	PXDN	protein coding
MALAT1	PXN	protein coding
MALAT1	PYCR1	protein coding
MALAT1	PYM1	protein coding
MALAT1	QRICH1	protein coding
MALAT1	QSOX1	protein coding
MALAT1	R3HDM2	protein coding
MALAT1	RAB11B	protein coding
MALAT1	RAB12	protein coding
MALAT1	RAB6A	protein coding
MALAT1	RAB7A	protein coding
MALAT1	RABAC1	protein coding
MALAT1	RABGGTB	protein coding
MALAT1	RAC2	protein coding
MALAT1	RACK1	protein coding
MALAT1	RAD51AP1	protein coding
MALAT1	RALGAPA1	protein coding
MALAT1	RALGPS2	protein coding
MALAT1	RAP1B	protein coding
MALAT1	RAPGEF1	protein coding
MALAT1	RAPH1	protein coding
MALAT1	RASA4B	protein coding
MALAT1	RASSF5	protein coding
MALAT1	RASSF6	protein coding
MALAT1	RBM19	protein coding
MALAT1	RBM25	protein coding
MALAT1	RBM33	protein coding
MALAT1	RBM5	protein coding
MALAT1	RCAN3	protein coding
MALAT1	RCC2	protein coding
MALAT1	RCOR2	protein coding
MALAT1	REEP3	protein coding
MALAT1	RER1	protein coding
MALAT1	RF00019	misc RNA
MALAT1	RF00409	snoRNA
MALAT1	RF00568	snoRNA
MALAT1	RGPD2	protein coding
MALAT1	RGS10	protein coding
MALAT1	RHBDF2	protein coding
MALAT1	RHOA	protein coding
MALAT1	RIC8A	protein coding
MALAT1	RIMBP3	protein coding
MALAT1	RIPOR1	protein coding
MALAT1	RMC1	protein coding
MALAT1	RN7SKP104	misc RNA
MALAT1	RN7SKP111	misc RNA
MALAT1	RN7SKP131	misc RNA
MALAT1	RN7SKP160	misc RNA
MALAT1	RN7SKP180	misc RNA
MALAT1	RN7SKP187	misc RNA
MALAT1	RN7SKP281	misc RNA
MALAT1	RN7SKP80	misc RNA
MALAT1	RN7SKP87	misc RNA
MALAT1	RN7SKP95	misc RNA
MALAT1	RN7SL128P	misc RNA
MALAT1	RN7SL151P	misc RNA
MALAT1	RN7SL166P	misc RNA
MALAT1	RN7SL230P	misc RNA
MALAT1	RN7SL444P	misc RNA
MALAT1	RN7SL566P	misc RNA
MALAT1	RN7SL573P	misc RNA
MALAT1	RN7SL575P	misc RNA
MALAT1	RN7SL610P	misc RNA
MALAT1	RN7SL617P	misc RNA
MALAT1	RN7SL674P	misc RNA
MALAT1	RN7SL685P	misc RNA
MALAT1	RN7SL70P	misc RNA
MALAT1	RN7SL828P	misc RNA
MALAT1	RN7SL861P	misc RNA
MALAT1	RN7SL87P	misc RNA
MALAT1	RNA18N5	rRNA
MALAT1	RNA18S5	rRNA
MALAT1	RNA28S5	rRNA
MALAT1	RNA5-8S5	rRNA
MALAT1	RNA5-8SP2	rRNA
MALAT1	RNA5-8SP6	rRNA
MALAT1	RNA5S1	rRNA
MALAT1	RNA5S10	rRNA
MALAT1	RNA5S11	rRNA
MALAT1	RNA5S12	rRNA
MALAT1	RNA5S13	rRNA
MALAT1	RNA5S14	rRNA
MALAT1	RNA5S16	rRNA
MALAT1	RNA5S17	rRNA
MALAT1	RNA5S2	rRNA
MALAT1	RNA5S4	rRNA
MALAT1	RNA5S6	rRNA
MALAT1	RNA5S7	rRNA
MALAT1	RNA5SP122	rRNA
MALAT1	RNA5SP141	rRNA
MALAT1	RNA5SP19	rRNA
MALAT1	RNA5SP225	rRNA
MALAT1	RNA5SP267	rRNA
MALAT1	RNA5SP283	rRNA
MALAT1	RNA5SP329	rRNA
MALAT1	RNA5SP336	rRNA
MALAT1	RNA5SP348	rRNA
MALAT1	RNA5SP350	rRNA
MALAT1	RNA5SP352	rRNA
MALAT1	RNA5SP358	rRNA
MALAT1	RNA5SP370	rRNA
MALAT1	RNA5SP382	rRNA
MALAT1	RNA5SP426	rRNA
MALAT1	RNA5SP429	rRNA
MALAT1	RNA5SP442	rRNA
MALAT1	RNA5SP48	rRNA
MALAT1	RNA5SP506	rRNA
MALAT1	RNA5SP74	rRNA
MALAT1	RNA5SP77	rRNA
MALAT1	RNA5SP86	rRNA
MALAT1	RNASE6	protein coding
MALAT1	RNF111	protein coding
MALAT1	RNF150	protein coding
MALAT1	RNF167	protein coding
MALAT1	RNF170	protein coding
MALAT1	RNF213	protein coding
MALAT1	RNF26	protein coding
MALAT1	RNF41	protein coding
MALAT1	RNU1-1	snRNA
MALAT1	RNU1-100P	snRNA
MALAT1	RNU1-106P	snRNA
MALAT1	RNU1-117P	snRNA
MALAT1	RNU1-11P	snRNA
MALAT1	RNU1-124P	snRNA
MALAT1	RNU1-131P	snRNA
MALAT1	RNU1-133P	snRNA
MALAT1	RNU1-135P	snRNA
MALAT1	RNU1-136P	snRNA
MALAT1	RNU1-138P	snRNA
MALAT1	RNU1-141P	snRNA
MALAT1	RNU1-148P	snRNA
MALAT1	RNU1-14P	snRNA
MALAT1	RNU1-150P	snRNA
MALAT1	RNU1-18P	snRNA
MALAT1	RNU1-19P	snRNA
MALAT1	RNU1-2	snRNA
MALAT1	RNU1-21P	snRNA
MALAT1	RNU1-27P	snRNA
MALAT1	RNU1-28P	snRNA
MALAT1	RNU1-3	snRNA
MALAT1	RNU1-32P	snRNA
MALAT1	RNU1-35P	snRNA
MALAT1	RNU1-39P	snRNA
MALAT1	RNU1-4	snRNA
MALAT1	RNU1-42P	snRNA
MALAT1	RNU1-43P	snRNA
MALAT1	RNU1-44P	snRNA
MALAT1	RNU1-49P	snRNA
MALAT1	RNU1-51P	snRNA
MALAT1	RNU1-56P	snRNA
MALAT1	RNU1-61P	snRNA
MALAT1	RNU1-67P	snRNA
MALAT1	RNU1-69P	snRNA
MALAT1	RNU1-72P	snRNA
MALAT1	RNU1-74P	snRNA
MALAT1	RNU1-75P	snRNA
MALAT1	RNU1-77P	snRNA
MALAT1	RNU1-7P	snRNA
MALAT1	RNU1-80P	snRNA
MALAT1	RNU1-82P	snRNA
MALAT1	RNU1-84P	snRNA
MALAT1	RNU1-87P	snRNA
MALAT1	RNU1-88P	snRNA
MALAT1	RNU1-89P	snRNA
MALAT1	RNU1-94P	snRNA
MALAT1	RNU2-23P	snRNA
MALAT1	RNU2-2P	snRNA
MALAT1	RNU2-32P	snRNA
MALAT1	RNU2-35P	snRNA
MALAT1	RNU2-38P	snRNA
MALAT1	RNU2-42P	snRNA
MALAT1	RNU2-46P	snRNA
MALAT1	RNU2-48P	snRNA
MALAT1	RNU2-5P	snRNA
MALAT1	RNU4-1	snRNA
MALAT1	RNU4-2	snRNA
MALAT1	RNU4-76P	snRNA
MALAT1	RNU5A-1	snRNA
MALAT1	RNU5A-8P	snRNA
MALAT1	RNU5B-1	snRNA
MALAT1	RNU5B-2P	snRNA
MALAT1	RNU5E-1	snRNA
MALAT1	RNU6-116P	snRNA
MALAT1	RNU6-1175P	snRNA
MALAT1	RNU6-1332P	snRNA
MALAT1	RNU6-140P	snRNA
MALAT1	RNU6-16P	snRNA
MALAT1	RNU6-18P	snRNA
MALAT1	RNU6-208P	snRNA
MALAT1	RNU6-25P	snRNA
MALAT1	RNU6-31P	snRNA
MALAT1	RNU6-346P	snRNA
MALAT1	RNU6-393P	snRNA
MALAT1	RNU6-42P	snRNA
MALAT1	RNU6-48P	snRNA
MALAT1	RNU6-4P	snRNA
MALAT1	RNU6-585P	snRNA
MALAT1	RNU6-5P	snRNA
MALAT1	RNU6-61P	snRNA
MALAT1	RNU6-628P	snRNA
MALAT1	RNU6-671P	snRNA
MALAT1	RNU6-672P	snRNA
MALAT1	RNU6-7	snRNA
MALAT1	RNU6-776P	snRNA
MALAT1	RNU6-893P	snRNA
MALAT1	RNU6-905P	snRNA
MALAT1	RNU6-908P	snRNA
MALAT1	RNU6-984P	snRNA
MALAT1	RNU6ATAC	snRNA
MALAT1	RNU6ATAC4P	snRNA
MALAT1	RNVU1-1	snRNA
MALAT1	RNVU1-11	snRNA
MALAT1	RNVU1-14	snRNA
MALAT1	RNVU1-15	snRNA
MALAT1	RNVU1-17	snRNA
MALAT1	RNVU1-18	snRNA
MALAT1	RNVU1-6	snRNA
MALAT1	RNVU1-7	snRNA
MALAT1	RNY1	misc RNA
MALAT1	RNY3	misc RNA
MALAT1	RNY3P15	misc RNA
MALAT1	RNY5	misc RNA
MALAT1	ROBO1	protein coding
MALAT1	ROMO1	protein coding
MALAT1	RPL10AP2	processed pseudogene
MALAT1	RPL10AP5	processed pseudogene
MALAT1	RPL10P16	processed pseudogene
MALAT1	RPL11	protein coding
MALAT1	RPL11P5	processed pseudogene
MALAT1	RPL12	protein coding
MALAT1	RPL12P32	processed pseudogene
MALAT1	RPL12P38	transcribed processed pseudogene
MALAT1	RPL13	protein coding
MALAT1	RPL13A	protein coding
MALAT1	RPL13AP20	processed pseudogene
MALAT1	RPL13AP25	processed pseudogene
MALAT1	RPL13AP3	transcribed processed pseudogene
MALAT1	RPL13AP5	processed pseudogene
MALAT1	RPL13AP7	processed pseudogene
MALAT1	RPL13P12	processed pseudogene
MALAT1	RPL13P2	processed pseudogene
MALAT1	RPL15	protein coding
MALAT1	RPL17	protein coding
MALAT1	RPL18A	protein coding
MALAT1	RPL18AP3	processed pseudogene
MALAT1	RPL18AP8	processed pseudogene
MALAT1	RPL21P119	processed pseudogene
MALAT1	RPL22	protein coding
MALAT1	RPL22L1	protein coding
MALAT1	RPL23	protein coding
MALAT1	RPL24	protein coding
MALAT1	RPL28	protein coding
MALAT1	RPL29P23	processed pseudogene
MALAT1	RPL3	protein coding
MALAT1	RPL30	protein coding
MALAT1	RPL30P14	processed pseudogene
MALAT1	RPL30P4	processed pseudogene
MALAT1	RPL32	protein coding
MALAT1	RPL32P26	processed pseudogene
MALAT1	RPL32P28	processed pseudogene
MALAT1	RPL32P34	processed pseudogene
MALAT1	RPL35	protein coding
MALAT1	RPL36P16	processed pseudogene
MALAT1	RPL37A	protein coding
MALAT1	RPL37AP8	processed pseudogene
MALAT1	RPL37P2	processed pseudogene
MALAT1	RPL39	protein coding
MALAT1	RPL3P2	processed pseudogene
MALAT1	RPL3P4	processed pseudogene
MALAT1	RPL4	protein coding
MALAT1	RPL41P5	processed pseudogene
MALAT1	RPL4P2	processed pseudogene
MALAT1	RPL4P4	processed pseudogene
MALAT1	RPL4P5	processed pseudogene
MALAT1	RPL5P14	processed pseudogene
MALAT1	RPL5P30	processed pseudogene
MALAT1	RPL5P9	processed pseudogene
MALAT1	RPL7AP6	processed pseudogene
MALAT1	RPL7AP66	processed pseudogene
MALAT1	RPL7L1	protein coding
MALAT1	RPL8	protein coding
MALAT1	RPL8P2	processed pseudogene
MALAT1	RPL9	protein coding
MALAT1	RPL9P8	pseudogene
MALAT1	RPLP0	protein coding
MALAT1	RPLP0P2	transcribed processed pseudogene
MALAT1	RPLP0P6	processed pseudogene
MALAT1	RPLP1	protein coding
MALAT1	RPLP2	protein coding
MALAT1	RPS11	protein coding
MALAT1	RPS11P5	processed pseudogene
MALAT1	RPS12P26	transcribed processed pseudogene
MALAT1	RPS12P28	processed pseudogene
MALAT1	RPS13	protein coding
MALAT1	RPS14P4	processed pseudogene
MALAT1	RPS15AP1	processed pseudogene
MALAT1	RPS15AP11	processed pseudogene
MALAT1	RPS16	protein coding
MALAT1	RPS18	protein coding
MALAT1	RPS18P9	processed pseudogene
MALAT1	RPS2	protein coding
MALAT1	RPS20	protein coding
MALAT1	RPS23	protein coding
MALAT1	RPS23P2	processed pseudogene
MALAT1	RPS23P8	processed pseudogene
MALAT1	RPS26	protein coding
MALAT1	RPS26P43	processed pseudogene
MALAT1	RPS2P7	processed pseudogene
MALAT1	RPS3	protein coding
MALAT1	RPS3AP37	processed pseudogene
MALAT1	RPS3AP6	processed pseudogene
MALAT1	RPS3P6	processed pseudogene
MALAT1	RPS4XP13	processed pseudogene
MALAT1	RPS4XP14	processed pseudogene
MALAT1	RPS4XP2	processed pseudogene
MALAT1	RPS4XP22	processed pseudogene
MALAT1	RPS6	protein coding
MALAT1	RPS6P22	processed pseudogene
MALAT1	RPS8P10	unprocessed pseudogene
MALAT1	RPS9	protein coding
MALAT1	RPSA	protein coding
MALAT1	RPSAP12	processed pseudogene
MALAT1	RPSAP54	processed pseudogene
MALAT1	RPUSD3	protein coding
MALAT1	RRP36	protein coding
MALAT1	RSC1A1	protein coding
MALAT1	RSPRY1	protein coding
MALAT1	RTF1	protein coding
MALAT1	RTN3	protein coding
MALAT1	RUFY3	protein coding
MALAT1	S1PR2	protein coding
MALAT1	SAP130	protein coding
MALAT1	SARS2	protein coding
MALAT1	SBF2	protein coding
MALAT1	SCAMP1	protein coding
MALAT1	SCARNA7	snoRNA
MALAT1	SCD	protein coding
MALAT1	SCDP1	processed pseudogene
MALAT1	SCNM1	protein coding
MALAT1	SCPEP1	protein coding
MALAT1	SDHAF2	protein coding
MALAT1	SDHB	protein coding
MALAT1	SDHC	protein coding
MALAT1	SEC11A	protein coding
MALAT1	SEC23A	protein coding
MALAT1	SEC61A1	protein coding
MALAT1	SELL	protein coding
MALAT1	SEMA3F	protein coding
MALAT1	SEMA6C	protein coding
MALAT1	SENP1	protein coding
MALAT1	SEPT10	protein coding
MALAT1	SEPT11	protein coding
MALAT1	SEPT2	protein coding
MALAT1	SEPT6	protein coding
MALAT1	SERF2	protein coding
MALAT1	SERINC2	protein coding
MALAT1	SERPINB6	protein coding
MALAT1	SETD2	protein coding
MALAT1	SETD5	protein coding
MALAT1	SF3A3	protein coding
MALAT1	SF3B4	protein coding
MALAT1	SFRP1	protein coding
MALAT1	SGCB	protein coding
MALAT1	SH3KBP1	protein coding
MALAT1	SHC1	protein coding
MALAT1	SHMT1	protein coding
MALAT1	SIGMAR1	protein coding
MALAT1	SIM2	protein coding
MALAT1	SIPA1L1	protein coding
MALAT1	SKIV2L	protein coding
MALAT1	SLAMF6	protein coding
MALAT1	SLC12A6	protein coding
MALAT1	SLC12A7	protein coding
MALAT1	SLC12A8	protein coding
MALAT1	SLC16A1	protein coding
MALAT1	SLC17A3	protein coding
MALAT1	SLC18B1	protein coding
MALAT1	SLC25A11	protein coding
MALAT1	SLC25A15	protein coding
MALAT1	SLC25A3	protein coding
MALAT1	SLC25A44	protein coding
MALAT1	SLC25A5P3	processed pseudogene
MALAT1	SLC25A6	protein coding
MALAT1	SLC29A1	protein coding
MALAT1	SLC29A3	protein coding
MALAT1	SLC38A1	protein coding
MALAT1	SLC41A1	protein coding
MALAT1	SLC43A3	protein coding
MALAT1	SLC44A2	protein coding
MALAT1	SLC6A9	protein coding
MALAT1	SLCO4A1	protein coding
MALAT1	SLK	protein coding
MALAT1	SLMAP	protein coding
MALAT1	SMAD2	protein coding
MALAT1	SMARCA1	protein coding
MALAT1	SMARCA2	protein coding
MALAT1	SMARCD2	protein coding
MALAT1	SMARCE1	protein coding
MALAT1	SMDT1	protein coding
MALAT1	SMG1	protein coding
MALAT1	SMG1P1	transcribed unprocessed pseudogene
MALAT1	SMYD4	protein coding
MALAT1	SMYD5	protein coding
MALAT1	SNAI2	protein coding
MALAT1	SNCA	protein coding
MALAT1	SNHG14	processed transcript
MALAT1	SNHG8	lincRNA
MALAT1	SNORA40	snoRNA
MALAT1	SNORA63	snoRNA
MALAT1	SNORA66	snoRNA
MALAT1	SNORA73B	snoRNA
MALAT1	SNORA74A	snoRNA
MALAT1	SNORD118	snoRNA
MALAT1	SNORD13	snoRNA
MALAT1	SNORD14A	snoRNA
MALAT1	SNORD14C	snoRNA
MALAT1	SNORD14D	snoRNA
MALAT1	SNORD3A	snoRNA
MALAT1	SNORD3B-1	snoRNA
MALAT1	SNORD3B-2	snoRNA
MALAT1	SNORD3C	snoRNA
MALAT1	SNRNP25	protein coding
MALAT1	SNRPD2P1	processed pseudogene
MALAT1	SNRPN	protein coding
MALAT1	SNU13	protein coding
MALAT1	SNURF	protein coding
MALAT1	SNX13	protein coding
MALAT1	SORD	protein coding
MALAT1	SOX4	protein coding
MALAT1	SOX8	protein coding
MALAT1	SP1	protein coding
MALAT1	SP100	protein coding
MALAT1	SPCS2	protein coding
MALAT1	SPEN	protein coding
MALAT1	SRCIN1	protein coding
MALAT1	SRGN	protein coding
MALAT1	SRP68	protein coding
MALAT1	SRP72	protein coding
MALAT1	SRRT	protein coding
MALAT1	SRSF2	protein coding
MALAT1	SRSF6	protein coding
MALAT1	SRSF9	protein coding
MALAT1	SRSF9P1	processed pseudogene
MALAT1	SSR4	protein coding
MALAT1	STAT1	protein coding
MALAT1	STC1	protein coding
MALAT1	STK38L	protein coding
MALAT1	STMN1	protein coding
MALAT1	STMP1	protein coding
MALAT1	STRAP	protein coding
MALAT1	STT3B	protein coding
MALAT1	STXBP3	protein coding
MALAT1	SUCLG1	protein coding
MALAT1	SULF2	protein coding
MALAT1	SUMO2	protein coding
MALAT1	SUPT16HP1	processed pseudogene
MALAT1	suz12	protein coding
MALAT1	SYMPK	protein coding
MALAT1	SYNRG	protein coding
MALAT1	SYT7	protein coding
MALAT1	SZRD1	protein coding
MALAT1	TAB3	protein coding
MALAT1	TACC3	protein coding
MALAT1	TAF1D	protein coding
MALAT1	TAGLN2	protein coding
MALAT1	TALDO1	protein coding
MALAT1	TAOK3	protein coding
MALAT1	TARS	protein coding
MALAT1	TAX1BP1	protein coding
MALAT1	TAX1BP3	protein coding
MALAT1	TBL1XR1	protein coding
MALAT1	TCEA1P2	processed pseudogene
MALAT1	TCL1A	protein coding
MALAT1	TCOF1	protein coding
MALAT1	TCP1	protein coding
MALAT1	TCTA	protein coding
MALAT1	TEAD3	protein coding
MALAT1	TEX261	protein coding
MALAT1	TFAP4	protein coding
MALAT1	TGIF1	protein coding
MALAT1	THOC6	protein coding
MALAT1	Thr_tRNA	tRNA
MALAT1	TICAM1	protein coding
MALAT1	TIGD5	protein coding
MALAT1	TIMM10B	protein coding
MALAT1	TIMM23	protein coding
MALAT1	TJAP1	protein coding
MALAT1	TJP1	protein coding
MALAT1	TJP2	protein coding
MALAT1	TKT	protein coding
MALAT1	TLN1	protein coding
MALAT1	TM9SF1	protein coding
MALAT1	TMBIM6	protein coding
MALAT1	TMED10P1	processed pseudogene
MALAT1	TMEM107	protein coding
MALAT1	TMEM123	protein coding
MALAT1	TMEM132A	protein coding
MALAT1	TMEM184C	protein coding
MALAT1	TMEM199	protein coding
MALAT1	TMEM206	protein coding
MALAT1	TMEM245	protein coding
MALAT1	TMEM248	protein coding
MALAT1	TMEM259	protein coding
MALAT1	TMEM50A	protein coding
MALAT1	TMPO	protein coding
MALAT1	TMSB4X	protein coding
MALAT1	TNFAIP3	protein coding
MALAT1	TNPO2	protein coding
MALAT1	TNS4	protein coding
MALAT1	TOB1	protein coding
MALAT1	TOB2	protein coding
MALAT1	TOGARAM1	protein coding
MALAT1	TOLLIP	protein coding
MALAT1	TOMM40	protein coding
MALAT1	TOMM7	protein coding
MALAT1	TOMM70	protein coding
MALAT1	TOP2B	protein coding
MALAT1	TP53	protein coding
MALAT1	TP73-AS1	transcribed_unitary_pseudogene
MALAT1	TPI1	protein coding
MALAT1	TPPP	protein coding
MALAT1	TPR	protein coding
MALAT1	TPT1	protein coding
MALAT1	TPT1P13	processed pseudogene
MALAT1	TPT1P2	processed pseudogene
MALAT1	TRAPPC1	protein coding
MALAT1	TRIP10	protein coding
MALAT1	TRIP13	protein coding
MALAT1	TRNP1	protein coding
MALAT1	TROVE2	protein coding
MALAT1	TRRAP	protein coding
MALAT1	TSC22D3	protein coding
MALAT1	TSSC4	protein coding
MALAT1	TSTA3	protein coding
MALAT1	TTC17	protein coding
MALAT1	TTC3	protein coding
MALAT1	TTC38	protein coding
MALAT1	TTL	protein coding
MALAT1	TUBA1A	protein coding
MALAT1	TUBA1B	protein coding
MALAT1	TUBA1C	protein coding
MALAT1	TUBA4A	protein coding
MALAT1	TUBAP2	processed pseudogene
MALAT1	TUBAP4	transcribed processed pseudogene
MALAT1	TUBB	protein coding
MALAT1	TUBB4B	protein coding
MALAT1	TUBBP1	transcribed processed pseudogene
MALAT1	TUFM	protein coding
MALAT1	TXNDC5	protein coding
MALAT1	TXNP5	processed pseudogene
MALAT1	TYSND1	protein coding
MALAT1	U2SURP	protein coding
MALAT1	UBA1	protein coding
MALAT1	UBA52	protein coding
MALAT1	UBAP2L	protein coding
MALAT1	UBB	protein coding
MALAT1	UBC	protein coding
MALAT1	UBD	protein coding
MALAT1	UBE2G1	protein coding
MALAT1	UBE2H	protein coding
MALAT1	UBE2J1	protein coding
MALAT1	UBE2L6	protein coding
MALAT1	UBE2M	protein coding
MALAT1	UBE2R2	protein coding
MALAT1	UBE2V1	protein coding
MALAT1	UBE3C	protein coding
MALAT1	UBE4A	protein coding
MALAT1	UBL3	protein coding
MALAT1	UBL5	protein coding
MALAT1	UBL7	protein coding
MALAT1	UCHL1	protein coding
MALAT1	UHRF1	protein coding
MALAT1	UNC5B	protein coding
MALAT1	UPRT	protein coding
MALAT1	UQCRFS1P1	processed pseudogene
MALAT1	UQCRH	protein coding
MALAT1	URB2	protein coding
MALAT1	UTP14A	protein coding
MALAT1	UTP4	protein coding
MALAT1	UTP6	protein coding
MALAT1	UTRN	protein coding
MALAT1	VAMP3	protein coding
MALAT1	VAPA	protein coding
MALAT1	VDAC1P1	processed pseudogene
MALAT1	VEGFA	protein coding
MALAT1	VEGFB	protein coding
MALAT1	VOPP1	protein coding
MALAT1	VPS13C	protein coding
MALAT1	VPS25	protein coding
MALAT1	VPS39	protein coding
MALAT1	VTI1B	protein coding
MALAT1	VTRNA1-1	misc RNA
MALAT1	WAC	protein coding
MALAT1	WARS	protein coding
MALAT1	WASF2	protein coding
MALAT1	WASHC2A	protein coding
MALAT1	WASHC5	protein coding
MALAT1	WBP11	protein coding
MALAT1	WDR26	protein coding
MALAT1	WDR27	protein coding
MALAT1	WDR73	protein coding
MALAT1	WDR74	protein coding
MALAT1	WDTC1	protein coding
MALAT1	WIZ	protein coding
MALAT1	WLS	protein coding
MALAT1	XIST	lincRNA
MALAT1	XRCC6	protein coding
MALAT1	XRCC6P2	processed pseudogene
MALAT1	YBX2	protein coding
MALAT1	YJEFN3	protein coding
MALAT1	YWHAB	protein coding
MALAT1	YWHAE	protein coding
MALAT1	YWHAEP5	processed pseudogene
MALAT1	YWHAQ	protein coding
MALAT1	YWHAZ	protein coding
MALAT1	ZBED1	protein coding
MALAT1	ZBTB41	protein coding
MALAT1	ZEB1	protein coding
MALAT1	ZEB2	protein coding
MALAT1	ZER1	protein coding
MALAT1	ZFAS1	antisense
MALAT1	ZFP36L1	protein coding
MALAT1	ZFP91	protein coding
MALAT1	ZFYVE27	protein coding
MALAT1	ZIK1	protein coding
MALAT1	ZKSCAN1	protein coding
MALAT1	ZMIZ1	protein coding
MALAT1	ZNF142	protein coding
MALAT1	ZNF160	protein coding
MALAT1	ZNF174	protein coding
MALAT1	ZNF175	protein coding
MALAT1	ZNF202	protein coding
MALAT1	ZNF207	protein coding
MALAT1	ZNF224	protein coding
MALAT1	ZNF232	protein coding
MALAT1	ZNF277	protein coding
MALAT1	ZNF282	protein coding
MALAT1	ZNF354B	protein coding
MALAT1	ZNF500	protein coding
MALAT1	ZNF518A	protein coding
MALAT1	ZNF646	protein coding
MALAT1	ZNF678	protein coding
MALAT1	ZZEF1	protein coding
MEG3	ABCB1	protein coding
MEG3	ABCC1	protein coding
MEG3	ABCG2	protein coding
MEG3	AKAP11	protein coding
MEG3	ATG3	protein coding
MEG3	BCL2	protein coding
MEG3	BMP4	protein coding
MEG3	CASP3	protein coding
MEG3	CASP8	protein coding
MEG3	CASP9	protein coding
MEG3	EZH2	protein coding
MEG3	IDH1	protein coding
MEG3	KDR	protein coding
MEG3	LC3-II	protein coding
MEG3	MDM2	protein coding
MEG3	MIR127	miRNA
MEG3	MIR140	miRNA
MEG3	MIR181A1	miRNA
MEG3	MIR181B1	miRNA
MEG3	MIR183	miRNA
MEG3	MIR21	miRNA
MEG3	MIR214	miRNA
MEG3	MIR421	miRNA
MEG3	MIR664A	miRNA
MEG3	miRNA-9	miRNA
MEG3	Notch1	protein coding
MEG3	osteocalcin	protein coding
MEG3	RAC2	protein coding
MEG3	RUNX2	protein coding
MEG3	SP7	protein coding
MEG3	TP53	protein coding
MEG3	UBE2B	protein coding
MIAT	ATP5F1BP1	lincRNA
MIAT	ATP5MC2P1	lincRNA
MIAT	BEX3	lincRNA
MIAT	CAPRIN1	lincRNA
MIAT	CDC16	protein coding
MIAT	CEP170	lincRNA
MIAT	CFL1	lincRNA
MIAT	COPS5	lincRNA
MIAT	CORO1C	lincRNA
MIAT	CREB3	protein coding
MIAT	CSRP2	protein coding
MIAT	DLG3	protein coding
MIAT	EEF1A1P5	processed pseudogene
MIAT	ERP29	protein coding
MIAT	EZR	lincRNA
MIAT	FASTKD5	lincRNA
MIAT	FTL	protein coding
MIAT	GDI2	protein coding
MIAT	Glu_tRNA	tRNA
MIAT	HADHB	lincRNA
MIAT	HSP90AB3P	lincRNA
MIAT	HUWE1	protein coding
MIAT	INO80B	protein coding
MIAT	IST1	protein coding
MIAT	KIF4A	lincRNA
MIAT	LINGO1	protein coding
MIAT	LSM12	lincRNA
MIAT	LSM14B	protein coding
MIAT	MAZ	lincRNA
MIAT	MEGF8	lincRNA
MIAT	MIATNB	lincRNA
MIAT	MLF2	lincRNA
MIAT	MTCH1	protein coding
MIAT	MTCO1P53	lincRNA
MIAT	MTCO3P12	lincRNA
MIAT	NONO	lincRNA
MIAT	PFN1	lincRNA
MIAT	PGAM1P5	transcribed processed pseudogene
MIAT	PLAGL2	protein coding
MIAT	POU5F1P3	processed pseudogene
MIAT	PPP1R42	lincRNA
MIAT	PRODH	lincRNA
MIAT	PRR5	lincRNA
MIAT	PRRC2A	lincRNA
MIAT	PTMS	protein coding
MIAT	PYCR2	protein coding
MIAT	RF00019	misc RNA
MIAT	RHEB	protein coding
MIAT	RNA18N5	lincRNA
MIAT	RNA18S5	lincRNA
MIAT	RPL13P2	processed pseudogene
MIAT	RPL3	protein coding
MIAT	RPS3	lincRNA
MIAT	RPS4XP11	processed pseudogene
MIAT	RPSA	lincRNA
MIAT	SAP18	protein coding
MIAT	SART3	protein coding
MIAT	SIGMAR1	lincRNA
MIAT	STAU1	protein coding
MIAT	TINF2	lincRNA
MIAT	TPI1P2	lincRNA
MIAT	TUBA1B	lincRNA
MIAT	UBE2V1	protein coding
MIAT	YBX1	lincRNA
MIAT	YWHAE	lincRNA
