# Supplementary material for: The Impact of lncRNAs in Diabetes Mellitus: A Systematic Review and In Silico Analyses
Source: Front Endocrinol (Lausanne). 2021 Mar 19;12:602597. doi: 10.3389/fendo.2021.602597 (PMC8018579; doi:10.3389/fendo.2021.602597)
Supplement: Supplementary file 4 [file Table_4.xlsx]

## Sheet: Plan1
Supplementary table 4. Significant KEGG pathways regulated by the target genes of the 5 lncRNAs.
Pathway Source	Pathway Name	p-value	q-value (FDR: BH-method)
KEGG	Ribosome	6.3681e-25	1.86585e-22
KEGG	MicroRNAs in cancer	9.91889e-22	1.45312e-19
KEGG	Proteoglycans in cancer	1.44545e-20	1.41172e-18
KEGG	Focal adhesion	2.1432e-17	1.56989e-15
KEGG	Cellular senescence	3.32597e-16	1.94902e-14
KEGG	Epstein-Barr virus infection	1.00599e-15	4.91258e-14
KEGG	Pathways in cancer	2.56513e-15	1.07369e-13
KEGG	Parkinson disease	9.60906e-15	3.51932e-13
KEGG	Hepatitis B	1.5015e-14	4.88822e-13
KEGG	Prostate cancer	1.09879e-13	2.92678e-12
KEGG	PI3K-Akt signaling	1.01349e-13	2.96953e-12
KEGG	Fluid shear stress and atherosclerosis	1.5514e-13	3.788e-12
KEGG	Adherens junction	2.93996e-13	6.62622e-12
KEGG	Human cytomegalovirus infection	3.49112e-13	7.30642e-12
KEGG	Tight junction	4.82869e-13	9.43204e-12
KEGG	Kaposi sarcoma-associated herpesvirus infection	1.55984e-12	2.85646e-11
KEGG	Cell cycle	1.72569e-12	2.97428e-11
KEGG	Bladder cancer	2.91175e-12	4.49022e-11
KEGG	Human T-cell leukemia virus 1 infection	2.82761e-12	4.60272e-11
KEGG	Hepatitis C	4.53683e-12	6.64646e-11
KEGG	AGE-RAGE signaling pathway in diabetic complications	9.74795e-12	1.36007e-10
KEGG	Colorectal cancer	1.84286e-11	2.45435e-10
KEGG	Leukocyte transendothelial migration	2.94783e-11	3.75528e-10
KEGG	Human papillomavirus infection	4.72773e-11	5.77177e-10
KEGG	Pancreatic cancer	5.40055e-11	6.32944e-10
KEGG	Hippo signaling	8.28358e-11	9.33496e-10
KEGG	FoxO signaling	1.87744e-10	2.03737e-09
KEGG	Viral myocarditis	1.97779e-10	2.06962e-09
KEGG	Pathogenic Escherichia coli infection	6.80203e-10	6.64332e-09
KEGG	Small cell lung cancer	6.71974e-10	6.78925e-09
KEGG	Thermogenesis	7.49355e-10	7.08261e-09
KEGG	Hepatocellular carcinoma	7.75826e-10	7.10366e-09
KEGG	Human immunodeficiency virus 1 infection	1.01391e-09	9.00229e-09
KEGG	Viral carcinogenesis	1.24081e-09	1.06929e-08
KEGG	Herpes simplex infection	2.37788e-09	1.99063e-08
KEGG	Protein processing in endoplasmic reticulum	2.52436e-09	2.05455e-08
KEGG	HIF-1 signaling	2.92752e-09	2.31828e-08
KEGG	Sphingolipid signaling	3.01365e-09	2.32368e-08
KEGG	Chronic myeloid leukemia	3.65955e-09	2.74935e-08
KEGG	Alzheimer disease	5.90437e-09	4.32495e-08
KEGG	MAPK signaling	6.59116e-09	4.71027e-08
KEGG	Rap1 signaling	8.9871e-09	6.26957e-08
KEGG	Fc gamma R-mediated phagocytosis	1.27812e-08	8.51112e-08
KEGG	Apoptosis	1.24954e-08	8.51431e-08
KEGG	Endometrial cancer	1.36396e-08	8.8809e-08
KEGG	Gastric cancer	1.7094e-08	1.08881e-07
KEGG	Neurotrophin signaling	1.78775e-08	1.11449e-07
KEGG	ErbB signaling	2.17127e-08	1.32538e-07
KEGG	Oxidative phosphorylation	3.55126e-08	2.12351e-07
KEGG	Thyroid hormone signaling	5.21784e-08	3.05765e-07
KEGG	p53 signaling	6.10062e-08	3.50487e-07
KEGG	Regulation of actin cytoskeleton	6.47106e-08	3.64619e-07
KEGG	Autophagy - animal	7.42131e-08	4.10272e-07
KEGG	Huntington disease	9.44814e-08	4.9434e-07
KEGG	TNF signaling	9.30975e-08	4.95956e-07
KEGG	Fc epsilon RI signaling	1.00468e-07	4.98934e-07
KEGG	Influenza A	9.26458e-08	5.02689e-07
KEGG	VEGF signaling	9.99488e-08	5.04914e-07
KEGG	Relaxin signaling	9.98641e-08	5.13337e-07
KEGG	Thyroid cancer	1.24864e-07	6.09753e-07
KEGG	Glioma	2.97863e-07	1.43072e-06
KEGG	AMPK signaling	4.33531e-07	2.04878e-06
KEGG	Bacterial invasion of epithelial cells	5.44163e-07	2.53079e-06
KEGG	Cell adhesion molecules (CAMs)	5.91738e-07	2.70905e-06
KEGG	Non-small cell lung cancer	6.21617e-07	2.7596e-06
KEGG	IL-17 signaling	6.21141e-07	2.79991e-06
KEGG	Toxoplasmosis	6.75099e-07	2.9523e-06
KEGG	Renal cell carcinoma	9.36487e-07	4.03516e-06
KEGG	Insulin signaling	1.06717e-06	4.53161e-06
KEGG	Ras signaling	1.29476e-06	5.4195e-06
KEGG	Choline metabolism in cancer	1.389e-06	5.73207e-06
KEGG	Melanoma	2.02583e-06	8.244e-06
KEGG	Spliceosome	2.18401e-06	8.76596e-06
KEGG	Oocyte meiosis	2.35752e-06	9.3345e-06
KEGG	Chagas disease (American trypanosomiasis)	2.53775e-06	9.91414e-06
KEGG	Central carbon metabolism in cancer	2.91946e-06	1.12553e-05
KEGG	Mitophagy - animal	2.91946e-06	1.12553e-05
KEGG	Shigellosis	2.91946e-06	1.12553e-05
KEGG	C-type lectin receptor signaling	3.38719e-06	1.25626e-05
KEGG	Estrogen signaling	3.57013e-06	1.30756e-05
KEGG	Non-alcoholic fatty liver disease (NAFLD)	4.48045e-06	1.60094e-05
KEGG	Salmonella infection	4.47522e-06	1.61881e-05
KEGG	Insulin resistance	5.14654e-06	1.81679e-05
KEGG	Gap junction	6.10751e-06	2.13036e-05
KEGG	Prolactin signaling	7.34239e-06	2.53097e-05
KEGG	mRNA surveillance	9.55896e-06	3.25672e-05
KEGG	GnRH signaling	1.10465e-05	3.72026e-05
KEGG	Endocytosis	1.1423e-05	3.80334e-05
KEGG	Breast cancer	1.24081e-05	4.08491e-05
KEGG	Toll-like receptor signaling	1.38978e-05	4.52451e-05
KEGG	TGF-beta signaling	1.4893e-05	4.79522e-05
KEGG	Phagosome	1.88501e-05	6.00335e-05
KEGG	RNA transport	2.58937e-05	8.07112e-05
KEGG	Measles	2.56922e-05	8.09442e-05
KEGG	Vibrio cholerae infection	2.73209e-05	8.42634e-05
KEGG	Phospholipase D signaling	3.02101e-05	9.22037e-05
KEGG	Transcriptional misregulation in cancer	4.39141e-05	0.000132648
KEGG	Arrhythmogenic right ventricular cardiomyopathy (ARVC)	4.85995e-05	0.000145303
KEGG	cAMP signaling	5.41431e-05	0.000160242
KEGG	Type II diabetes mellitus	7.05123e-05	0.000206601
KEGG	Progesterone-mediated oocyte maturation	7.5543e-05	0.000219149
KEGG	Cushing syndrome	7.9667e-05	0.000228847
KEGG	NOD-like receptor signaling	9.32825e-05	0.000265357
KEGG	Antigen processing and presentation	0.000100151	0.000282156
KEGG	Ribosome biogenesis in eukaryotes	0.000131266	0.000366295
KEGG	Wnt signaling	0.000139323	0.00038511
KEGG	Apoptosis - multiple species	0.000167047	0.000457428
KEGG	Chemokine signaling	0.000184259	0.000499888
KEGG	Natural killer cell mediated cytotoxicity	0.000224536	0.000603569
KEGG	Th17 cell differentiation	0.000262271	0.000698595
KEGG	Pertussis	0.000351447	0.000927693
KEGG	Platelet activation	0.000359821	0.000941317
KEGG	Necroptosis	0.000385395	0.000999299
KEGG	Axon guidance	0.0004207	0.00108127
KEGG	Epithelial cell signaling in Helicobacter pylori infection	0.000496171	0.00126416
KEGG	Glycolysis / Gluconeogenesis	0.000496171	0.00126416
KEGG	RNA degradation	0.000506259	0.00126781
KEGG	Osteoclast differentiation	0.0005668	0.00139557
KEGG	Tuberculosis	0.000565049	0.00140305
KEGG	N-Glycan biosynthesis	0.000614964	0.00148913
KEGG	Th1 and Th2 cell differentiation	0.000613285	0.00149744
KEGG	Parathyroid hormone synthesis, secretion and action	0.000767757	0.00184388
KEGG	Ubiquitin mediated proteolysis	0.00129641	0.0030882
KEGG	Cysteine and methionine metabolism	0.00204495	0.00483202
KEGG	B cell receptor signaling	0.00234089	0.00548705
KEGG	Vascular smooth muscle contraction	0.00256662	0.00596841
KEGG	Retrograde endocannabinoid signaling	0.00288837	0.00666372
KEGG	Non-homologous end-joining	0.00304806	0.0069772
KEGG	Citrate cycle (TCA cycle)	0.00318931	0.00724394
KEGG	Pentose phosphate	0.00318931	0.00724394
KEGG	mTOR signaling	0.00330501	0.00739212
KEGG	Oxytocin signaling	0.00353129	0.00783839
KEGG	Signaling pathways regulating pluripotency of stem cells	0.00365806	0.00805873
KEGG	T cell receptor signaling	0.00401955	0.00878902
KEGG	Rheumatoid arthritis	0.00460181	0.00998763
KEGG	Protein export	0.00482075	0.0103859
KEGG	Acute myeloid leukemia	0.00522677	0.0110974
KEGG	Cardiac muscle contraction	0.00520347	0.0111286
KEGG	Dopaminergic synapse	0.00569338	0.0117476
KEGG	Legionellosis	0.00558637	0.0117756
KEGG	ABC transporters	0.00567298	0.0118727
KEGG	Aminoacyl-tRNA biosynthesis	0.00567298	0.0118727
KEGG	Proteasome	0.00643626	0.0131876
KEGG	Prion diseases	0.00706091	0.0142679
KEGG	Adipocytokine signaling	0.00701494	0.0142735
KEGG	Apelin signaling	0.00788197	0.0158179
KEGG	Long-term depression	0.0085528	0.0170474
KEGG	Allograft rejection	0.00929825	0.018408
KEGG	Leishmaniasis	0.0100854	0.0198324
KEGG	Inositol phosphate metabolism	0.0109905	0.0214681
KEGG	Hippo signaling pathway - multiple species	0.0114693	0.022255
KEGG	Adrenergic signaling in cardiomyocytes	0.0127182	0.024516
KEGG	Longevity regulating	0.012932	0.0247652
KEGG	Graft-versus-host disease	0.0152116	0.0289416
KEGG	cGMP-PKG signaling	0.0153652	0.0290452
KEGG	Type I diabetes mellitus	0.0189742	0.0356374
KEGG	Amoebiasis	0.0197406	0.0366076
KEGG	Lysosome	0.0196624	0.0366948
KEGG	ECM-receptor interaction	0.020563	0.0378928
KEGG	Inflammatory mediator regulation of TRP channels	0.0239896	0.043931
KEGG	Bile secretion	0.0244613	0.0445165
KEGG	Proximal tubule bicarbonate reclamation	0.0254386	0.0460093
KEGG	Lysine degradation	0.0266719	0.047944
KEGG	Vibrio cholerae infection	0.0273209	0.042634
KEGG	Phospholipase D signaling	0.0302101	0.0422037
KEGG	Transcriptional misregulation in cancer	0.0439141	0.0432648
KEGG	Arrhythmogenic right ventricular cardiomyopathy (ARVC)	0.0485995	0.049303
KEGG	cAMP signaling	0.0441431	0.0491602
